# Supplementary material for: Chemical biology reveals CARF as a positive regulator of canonical Wnt signaling by promoting TCF/β-catenin transcriptional activity
Source: Cell Discov. 2017 Jan 31;3:17003–. doi: 10.1038/celldisc.2017.3 (PMC5387711; doi:10.1038/celldisc.2017.3)
Supplement: Supplementary Data Set 1 [file celldisc20173-s2.xlsx]

## Sheet: 158 IPI distinct (S614 vs S616)
Major IPI	IPIs	Protein Names	Gene Names	Z.S616 Nuc-1 [Control]	Z.S616 Nuc-2 [Control]	Z.S616 Nuc-3 [Control]	Z.S614 Nuc-1 [Exp.]	Z.S614 Nuc-2 [Exp.]	Z.S614 Nuc-3 [Exp.]	Peptides (seq)	Unique Peptides (seq)	t-test Significant (0.005,1) (75 IPI )	Z.S616-Total 1 [Control]	Z.S616-Total 2 [Control]	Z.S616-Total 3 [Control]	Z.S614-Total 1 [Exp.]	Z.S614-Total 2 [Exp.]	Z.S614-Total 3 [Exp.]	Peptides (seq)	Unique Peptides (seq)	t-test Significant (0.005,1) (91 IPI )	comment
IPI00020991	IPI00020991	CDKN2A-interacting protein;Collaborator of ARF;cDNA FLJ38861 fis, clone MESAN2011984, highly similar to Homo sapiens collaborates/cooperates with ARF (alternate reading frame) protein (CARF), mRNA;Putative uncharacterized protein DKFZp686M0665	CDKN2AIP;CARF;DKFZp686M0665	4904960	4250150	1586380	31824000	29979200	30133400	14	14	+	0	0	0	30024600	21039500	31347000	11	11	+	Total & Nuc
IPI00103517	IPI00103517;IPI00413576;IPI00102918;IPI00413577;IPI00797145;IPI00926094	ATR-interacting protein;ATM and Rad3-related-interacting protein;cDNA FLJ53200, highly similar to ATR-interacting protein;Putative uncharacterized protein ATRIP	ATRIP;AGS1	0	0	0	3773100	4507500	3221960	7	7	+	0	0	0	11631700	11357600	6226300	11	11	+	Total & Nuc
IPI00106495	IPI00106495	Condensin complex subunit 3;Non-SMC condensin I complex subunit G;Chromosome-associated protein G;Condensin subunit CAP-G;XCAP-G homolog;Antigen NY-MEL-3;Non-SMC condensin I complex, subunit G	NCAPG;CAPG;NYMEL3	953546	451109	376847	7636300	8066780	4461590	8	8	+	0	0	0	4458480	4110960	4516600	8	8	+	Total & Nuc
IPI00217223	IPI00217223;IPI00815732	Multifunctional protein ADE2;Phosphoribosylaminoimidazole-succinocarboxamide synthase;SAICAR synthetase;Phosphoribosylaminoimidazole carboxylase;AIR carboxylase;Putative uncharacterized protein DKFZp781N1372	PAICS;ADE2;AIRC;PAIS;DKFZp781N1372	150539	142179	0	8789800	6354660	5946660	6	6	+	1828960	2704620	2461930	33968600	31044000	39065000	17	17	+	Total & Nuc
IPI00299524	IPI00299524;IPI00445741;IPI00790441	Condensin complex subunit 1;Non-SMC condensin I complex subunit D2;Chromosome condensation-related SMC-associated protein 1;Chromosome-associated protein D2;XCAP-D2 homolog;cDNA FLJ12449 fis, clone NT2RM1000314, highly similar to Condensin complex subunit 1;cDNA FLJ46496 fis, clone THYMU3028702, highly similar to Condensin complex subunit 1;cDNA FLJ58740, highly similar to Condensin complex subun…	NCAPD2;CAPD2;CNAP1;KIAA0159	416869	781570	1411150	6270600	6299600	9834390	10	10	+	140297	0	0	3370130	7213840	8788500	10	10	+	Total & Nuc
IPI00414315	IPI00414315;IPI00759759;IPI00909674	Epidermal growth factor receptor kinase substrate 8-like protein 2;Epidermal growth factor receptor pathway substrate 8-related protein 2;EPS8-like protein 2;EPS8L2 protein	EPS8L2;EPS8R2;PP13181	0	0	0	5827500	6075500	5945340	6	6	+	0	0	0	19404100	19208800	22970000	13	13	+	Total & Nuc
IPI00646917	IPI00646917;IPI00552186	Cleavage and polyadenylation specificity factor subunit 5;Cleavage and polyadenylation specificity factor 25 kDa subunit;Pre-mRNA cleavage factor Im 25 kDa subunit;Nucleoside diphosphate-linked moiety X motif 21;cDNA, FLJ93125, highly similar to Homo sapiens cleavage and polyadenylation specific factor 5, 25 kDa(CPSF5), mRNA	NUDT21;CFIM25;CPSF25;CPSF5	5478860	4184140	6452400	27396000	33168500	31986600	7	7	+	553803	1346940	468243	22281600	17460300	29869000	7	7	+	Total & Nuc
IPI00797684	IPI00797684;IPI00184262;IPI00654821;IPI00889741;IPI00789651;IPI00889667	Epithelial splicing regulatory protein 1;RNA-binding protein 35A;RNA-binding motif protein 35A;Putative uncharacterized protein ESRP1	ESRP1;RBM35A	0	0	0	11029000	14769600	12349000	8	6	+	0	0	0	11948700	11136400	19176000	7	5	+	Total & Nuc
IPI00001885	IPI00001885;IPI00893294;IPI00893028;IPI00893569;IPI00893702;IPI00893439	Sorting nexin-8;Sorting nexin 8;Sorting nexin 8, isoform CRA_b;cDNA, FLJ96764, highly similar to Homo sapiens sorting nexin 8 (SNX8), mRNA	SNX8;hCG_18435;tcag7.530	1271950	1572600	0	3442700	4372480	3809240	5	5		0	317141	0	12397100	25976000	14798000	10	10	+	only Total
IPI00001952	IPI00001952	Endonuclease domain-containing 1 protein;cDNA FLJ77325	ENDOD1;KIAA0830	NA	NA	NA	NA	NA	NA	NA	NA	NA	0	0	0	6468890	5162640	8812500	6	6	+	only Total
IPI00002478	IPI00002478;IPI00216762;IPI00216758;IPI00216760;IPI00514800	Endothelin-converting enzyme 1;cDNA FLJ59212, highly similar to Endothelin-converting enzyme 1 (EC 3.4.24.71);cDNA FLJ58828, highly similar to Endothelin-converting enzyme 1 (EC 3.4.24.71);Endothelin converting enzyme 1, isoform CRA_c;Endothelin-converting enzyme-1c;Endothelin converting enzyme 1, isoform CRA_e	ECE1;hCG_38869	NA	NA	NA	NA	NA	NA	NA	NA	NA	661681	0	858069	35049500	53055300	35381000	14	14	+	only Total
IPI00002520	IPI00002520;IPI00794572;IPI00909681;IPI00748411;IPI00908824;IPI00794549;IPI00789370;IPI00794060;IPI00797816;IPI00002519;IPI00793862;IPI00220668;IPI00220669;IPI00909750;IPI00797146;IPI00795816;IPI00795324	Serine hydroxymethyltransferase, mitochondrial;Glycine hydroxymethyltransferase;Serine hydroxymethyltransferase;cDNA FLJ58585, highly similar to Serine hydroxymethyltransferase, mitochondrial (EC 2.1.2.1);Serine hydroxymethyltransferase 2 (Mitochondrial), isoform CRA_h	SHMT2;hCG_41231;DKFZp686P09201	NA	NA	NA	NA	NA	NA	NA	NA	NA	0	694473	599892	19852500	11330300	14279000	10	10	+	only Total
IPI00005107	IPI00005107;IPI00646796;IPI00647735	Niemann-Pick C1 protein;cDNA FLJ57114, highly similar to Niemann-Pick C1 protein;Niemann-Pick disease, type C1 variant;cDNA FLJ51802, highly similar to Niemann-Pick C1 protein	NPC1	NA	NA	NA	NA	NA	NA	NA	NA	NA	0	0	0	6691530	5820440	10687000	7	7	+	only Total
IPI00005202	IPI00005202	Membrane-associated progesterone receptor component 2;Progesterone membrane-binding protein;Steroid receptor protein DG6	PGRMC2;DG6;PMBP	NA	NA	NA	NA	NA	NA	NA	NA	NA	0	0	0	2531300	2869040	3165200	3	2	+	only Total
IPI00005677	IPI00005677;IPI00640892;IPI00514057;REV_IPI00027875	Dihydroxyacetone phosphate acyltransferase;Glycerone-phosphate O-acyltransferase;Acyl-CoA:dihydroxyacetonephosphateacyltransferase;cDNA, FLJ94903, highly similar to Homo sapiens glyceronephosphate O-acyltransferase (GNPAT), mRNA;cDNA FLJ13891 fis, clone THYRO1001617, highly similar to Dihydroxyacetone phosphate acyltransferase;cDNA FLJ53146, highly similar to Dihydroxyacetone phosphate acyltransf…	GNPAT;DAPAT;DHAPAT;RP5-876B10.1-002	NA	NA	NA	NA	NA	NA	NA	NA	NA	0	0	0	25981300	22113500	12254000	19	19	+	only Total
IPI00005775	IPI00005775;IPI00329548;IPI00792004	Choline/ethanolaminephosphotransferase 1;cDNA FLJ13319 fis, clone OVARC1001610, highly similar to Homo sapiens choline/ethanolamine phosphotransferase 1 (CEPT1), transcript variant 1, mRNA	CEPT1;PRO1101	NA	NA	NA	NA	NA	NA	NA	NA	NA	0	0	0	5835310	3162330	3739400	4	4	+	only Total
IPI00005780	IPI00005780;IPI00607723;IPI00219856;IPI00924555	UDP-N-acetylglucosamine--peptide N-acetylglucosaminyltransferase 110 kDa subunit;O-linked N-acetylglucosamine transferase 110 kDa subunit;O-GlcNAc transferase subunit p110;cDNA: FLJ23071 fis, clone LNG05694;HRNT1;O-linked N-acetylglucosamine (GlcNAc) transferase (UDP-N-acetylglucosamine:polypeptide-N-acetylglucosaminyl transferase), isoform CRA_a	OGT;hCG_19962	1244000	2915100	1886350	5105100	4721750	4553480	9	9		0	0	0	5192960	3695220	3716500	9	9	+	only Total
IPI00006615	IPI00006615;IPI00216192;IPI00910365	Caseinolytic peptidase B protein homolog;Suppressor of potassium transport defect 3;cDNA FLJ53235, highly similar to Caseinolytic peptidase B protein;cDNA FLJ53238, highly similar to Caseinolytic peptidase B protein;CLPB protein;cDNA FLJ53237, highly similar to Caseinolytic peptidase B protein	CLPB;HSP78;SKD3	NA	NA	NA	NA	NA	NA	NA	NA	NA	0	0	0	5931760	4799670	7358400	8	8	+	only Total
IPI00008982	IPI00008982;IPI00218547	Delta-1-pyrroline-5-carboxylate synthetase;Aldehyde dehydrogenase family 18 member A1;Glutamate 5-kinase;Gamma-glutamyl kinase;Gamma-glutamyl phosphate reductase;Glutamate-5-semialdehyde dehydrogenase;Glutamyl-gamma-semialdehyde dehydrogenase	ALDH18A1;GSAS;P5CS;PYCS	NA	NA	NA	NA	NA	NA	NA	NA	NA	150542	0	1042260	22445500	27510600	15506000	19	19	+	only Total
IPI00009634	IPI00009634;IPI00790715	Sulfide:quinone oxidoreductase, mitochondrial;cDNA, FLJ93596, highly similar to Homo sapiens sulfide quinone reductase-like (yeast) (SQRDL), mRNA;Sulfide dehydrogenase like;PRO1975	SQRDL;CGI-44	NA	NA	NA	NA	NA	NA	NA	NA	NA	0	303225	0	4844410	4158670	4073000	3	3	+	only Total
IPI00011511	IPI00011511;IPI00299177;IPI00902875;IPI00853431	Cat eye syndrome critical region protein 5;Cat eye syndrome chromosome region, candidate 5, isoform CRA_b;cDNA, FLJ96129, Homo sapiens cat eye syndrome chromosome region, candidate 5(CECR5), mRNA	CECR5;hCG_21040	NA	NA	NA	NA	NA	NA	NA	NA	NA	2332570	4265220	5145550	87454900	63438200	98685000	12	12	+	only Total
IPI00011937	IPI00011937;IPI00938009;IPI00639945	Peroxiredoxin-4;Prx-IV;Thioredoxin peroxidase AO372;Thioredoxin-dependent peroxide reductase A0372;Antioxidant enzyme AOE372	PRDX4	0	299665	0	968880	594881	1337460	4	2		1169810	2203670	1874720	49742000	91488100	46592000	11	9	+	only Total
IPI00012837	IPI00012837;IPI00909299;IPI00029722;IPI00028561;IPI00889664;IPI00896384	Kinesin-1 heavy chain;Ubiquitous kinesin heavy chain;Conventional kinesin heavy chain;cDNA FLJ76989, highly similar to Homo sapiens kinesin family member 5B (KIF5B), mRNA;KIF5B protein;cDNA FLJ51288, highly similar to Kinesin heavy chain	KIF5B;KNS;KNS1	NA	NA	NA	NA	NA	NA	NA	NA	NA	0	0	0	6430800	3677010	3996700	9	7	+	only Total
IPI00013808	IPI00013808;IPI00845465;IPI00908776;IPI00936352;IPI00032137;IPI00910616;IPI00938242;IPI00903019	Alpha-actinin-4;Non-muscle alpha-actinin 4;F-actin cross-linking protein;ACTN4 protein;Actinin alpha4 isoform	ACTN4	131946000	127136000	123109000	296110000	339466000	317008000	41	26		28222900	22783100	25293700	329438000	263708000	327730000	49	36	+	only Total
IPI00014474	IPI00014474	A-kinase anchor protein 8;A-kinase anchor protein 95 kDa;cDNA FLJ50339, highly similar to A-kinase anchor protein 8;AKAP8 protein;Putative uncharacterized protein DKFZp586B1222	AKAP8;AKAP95;DKFZp586B1222	3115910	4454870	3185900	2407300	5256440	4601840	6	6		0	0	0	6033090	5268160	8066000	7	7	+	only Total
IPI00014533	IPI00014533;IPI00220833;IPI00384556	Nucleolar transcription factor 1;Upstream-binding factor 1;Autoantigen NOR-90;cDNA FLJ77827, highly similar to Human upstream binding factor (hUBF);cDNA FLJ53802, highly similar to Nucleolar transcription factor 1;Upstream binding transcription factor, RNA polymerase I, isoform CRA_a;cDNA FLJ53818, highly similar to Nucleolar transcription factor 1;UBTF protein;Upstream binding transcription fact…	UBTF;UBF;UBF1;hCG_30294	4424160	5025310	1972840	17796000	16802600	17132600	13	13		0	0	0	4476590	3281600	4042800	4	4	+	only Total
IPI00015911	IPI00015911;IPI00909143;IPI00926319;IPI00926810;IPI00927039	Dihydrolipoyl dehydrogenase, mitochondrial;Dihydrolipoamide dehydrogenase;Glycine cleavage system L protein;Dihydrolipoyl dehydrogenase;cDNA FLJ50515, highly similar to Dihydrolipoyl dehydrogenase, mitochondrial (EC 1.8.1.4);cDNA FLJ56112, highly similar to Dihydrolipoyl dehydrogenase, mitochondrial (EC 1.8.1.4)	DLD;GCSL;LAD;PHE3;hCG_17110	NA	NA	NA	NA	NA	NA	NA	NA	NA	0	0	0	8469810	11891600	13916000	7	7	+	only Total
IPI00016249	IPI00016249;IPI00554715;IPI00797887;IPI00479630;IPI00016250;IPI00791041	Fragile X mental retardation syndrome-related protein 1;cDNA FLJ58644, highly similar to Fragile X mental retardation syndrome-related protein 1;cDNA FLJ58772, highly similar to Fragile X mental retardation syndrome-related protein 1;cDNA FLJ58021, highly similar to Fragile X mental retardation syndrome-related protein 1;cDNA FLJ58199, highly similar to Fragile X mental retardation syndrome-relat…	FXR1	10701700	8311110	4642550	45851000	42189200	35037900	14	5		0	1091340	1282860	21279800	36949900	24216000	12	4	+	only Total
IPI00016405	IPI00016405;IPI00816523;IPI00816371	OCIA domain-containing protein 1;Ovarian carcinoma immunoreactive antigen;cDNA FLJ58028, highly similar to Homo sapiens OCIA domain containing 1 (OCIAD1), mRNA	OCIAD1;OCIA	NA	NA	NA	NA	NA	NA	NA	NA	NA	0	676590	0	14413600	15779900	16984000	6	6	+	only Total
IPI00018140	IPI00018140;IPI00402182	Heterogeneous nuclear ribonucleoprotein Q;Synaptotagmin-binding, cytoplasmic RNA-interacting protein;Glycine- and tyrosine-rich RNA-binding protein;GRY-RBP;NS1-associated protein 1;cDNA, FLJ94136, highly similar to Homo sapiens synaptotagmin binding, cytoplasmic RNA interacting protein (SYNCRIP), mRNA	SYNCRIP;HNRPQ;NSAP1	17606400	15889500	3615760	72197000	137965000	85801400	19	2		0	0	0	28072700	20593000	22664000	14	10	+	only Total
IPI00018237	IPI00018237;IPI00646919;IPI00647451;IPI00641619	Trimeric intracellular cation channel type B;Transmembrane protein 38B	TMEM38B;C9orf87	NA	NA	NA	NA	NA	NA	NA	NA	NA	82430.4	0	0	8574880	18918500	17110000	5	5	+	only Total
IPI00022891	IPI00022891;IPI00556601	ADP/ATP translocase 1;Adenine nucleotide translocator 1;ADP,ATP carrier protein 1;Solute carrier family 25 member 4;ADP,ATP carrier protein, heart/skeletal muscle isoform T1;cDNA FLJ75273, highly similar to Homo sapiens solute carrier family 25 (mitochondrial carrier; adenine nucleotide translocator), member 4, mRNA	SLC25A4;ANT1	NA	NA	NA	NA	NA	NA	NA	NA	NA	0	0	0	9484570	5421630	9053100	12	3	+	only Total
IPI00023555	IPI00023555;IPI00167053;IPI00162669;IPI00162670;IPI00169299;IPI00169296;IPI00375694;IPI00375695;IPI00915900;IPI00915756;IPI00917958	Oxysterol-binding protein-related protein 3;Oxysterol-binding protein;HCG38836, isoform CRA_c;Oxysterol binding protein-like 3;HCG38836, isoform CRA_b;Putative uncharacterized protein OSBPL3	OSBPL3;KIAA0704;ORP3;OSBP3;hCG_38836;tcag7.157	605582	728978	0	4409700	6937470	4476760	9	9		470834	0	0	45056300	33957000	35786000	24	24	+	only Total
IPI00024650	IPI00024650;IPI00646589;IPI00643709	Monocarboxylate transporter 1;Solute carrier family 16 member 1;cDNA, FLJ92862, highly similar to Homo sapiens solute carrier family 16 (monocarboxylic acid transporters), member 1 (SLC16A1), mRNA;Solute carrier family 16, member 1 (Monocarboxylic acid transporter 1);Monocarboxylate transporter isoform 1;Solute carrier family 16 (Monocarboxylic acid transporters), member 1, isoform CRA_b;SLC16A1 …	SLC16A1;MCT1;RP4-580L15.1-001;hCG_37455;RP4-580L15.1-002	NA	NA	NA	NA	NA	NA	NA	NA	NA	59045.3	56359.8	93394.9	12170500	28347200	10015000	6	2	+	only Total
IPI00024706	IPI00024706;IPI00873558;IPI00167024;IPI00914524	Sorting nexin-25;cDNA FLJ38342 fis, clone FCBBF3028188, highly similar to Homo sapiens sorting nexin 25 (SNX25), mRNA;SNX25 protein	SNX25;MSTP043	NA	NA	NA	NA	NA	NA	NA	NA	NA	0	0	0	6703320	6538880	9015900	8	8	+	only Total
IPI00024802	IPI00024802	TATA-binding protein-associated factor 172;ATP-dependent helicase BTAF1;TBP-associated factor 172;TAF(II)170;B-TFIID transcription factor-associated 170 kDa subunit;cDNA FLJ54397, highly similar to TATA-binding protein-associated factor 172 (EC 3.6.1.-);BTAF1 protein;BTAF1 RNA polymerase II, B-TFIID transcription factor-associated, 170kDa;BTAF1 RNA polymerase II, B-TFIID transcription factor-asso…	BTAF1;TAF172;RP11-430L14.1-001;hCG_19287	0	0	0	2481600	1490940	1906050	4	4		0	0	0	5706670	4777220	8392100	11	11	+	only Total
IPI00024976	IPI00024976	Mitochondrial import receptor subunit TOM22 homolog;Translocase of outer membrane 22 kDa subunit homolog;1C9-2;Mitochondrial import receptor Tom22 variant;HCG2010808, isoform CRA_a;MSTP065;Translocase of outer mitochondrial membrane 22 homolog (Yeast);cDNA, FLJ92357, Homo sapiens translocase of outer mitochondrial membrane 22 homolog(yeast) (TOMM22), mRNA	TOMM22;TOM22;MST065;RP3-508I15.12-001;hCG_2010808	NA	NA	NA	NA	NA	NA	NA	NA	NA	1396890	1170440	1182300	16829800	36875900	32809000	4	4	+	only Total
IPI00024993	IPI00024993	Enoyl-CoA hydratase, mitochondrial;Short chain enoyl-CoA hydratase;Enoyl-CoA hydratase 1	ECHS1	NA	NA	NA	NA	NA	NA	NA	NA	NA	0	0	350207	6954570	3169740	6333300	5	5	+	only Total
IPI00028068	IPI00028068;IPI00433339;IPI00793293;REV_IPI00436172	Mitochondrial thiamine pyrophosphate carrier;Solute carrier family 25 member 19;Mitochondrial uncoupling protein 1;Putative uncharacterized protein DKFZp667O1614;Solute carrier family 25 (Mitochondrial deoxynucleotide carrier), member 19, isoform CRA_a;cDNA FLJ40563 fis, clone THYMU2004169, highly similar to Mitochondrial deoxynucleotide carrier;cDNA FLJ90758 fis, clone SKNMC1000082, highly simil…	SLC25A19;DNC;MUP1;DKFZp667O1614;hCG_27461	NA	NA	NA	NA	NA	NA	NA	NA	NA	171740	0	0	15889800	31085100	22259000	11	11	+	only Total
IPI00029954	IPI00029954;IPI00796579;IPI00480160;IPI00218143;IPI00218141;IPI00218140;IPI00794814;IPI00789899;IPI00789770	Vezatin	VEZT	NA	NA	NA	NA	NA	NA	NA	NA	NA	0	0	0	5807000	8751290	4725000	8	8	+	only Total
IPI00030654	IPI00030654;IPI00012998;IPI00647126;IPI00910864;IPI00797184	Cleavage and polyadenylation specificity factor subunit 6;Cleavage and polyadenylation specificity factor 68 kDa subunit;Pre-mRNA cleavage factor Im 68 kDa subunit;Protein HPBRII-4/7;cDNA FLJ78600, highly similar to Homo sapiens cleavage and polyadenylation specific factor 6, 68kDa (CPSF6), mRNA;Cleavage and polyadenylation specific factor 6, 68kDa, isoform CRA_a;cDNA FLJ58421, highly similar to …	CPSF6;CFIM68;hCG_24463	2412080	2712870	2124940	12279000	10151300	9633020	8	8		0	0	0	12739900	8343540	27306000	8	8	+	only Total
IPI00032038	IPI00032038;IPI00479108;IPI00021925;IPI00877658;IPI00921936;IPI00922376	Carnitine O-palmitoyltransferase 1, liver isoform;Carnitine O-palmitoyltransferase I, liver isoform;Carnitine palmitoyltransferase 1A;cDNA, FLJ95058, highly similar to Homo sapiens carnitine palmitoyltransferase 1A (liver) (CPT1A),nuclear gene encoding mitochondrial protein, mRNA;Carnitine palmitoyltransferase I	CPT1A;CPT1	NA	NA	NA	NA	NA	NA	NA	NA	NA	17055600	14237800	16107400	439639000	452717000	418820000	30	30	+	only Total
IPI00059955	IPI00059955;IPI00746067;IPI00790184;IPI00910665	Dehydrogenase/reductase SDR family member 13	DHRS13;UNQ419/PRO853	NA	NA	NA	NA	NA	NA	NA	NA	NA	0	0	0	6640510	6659200	6531700	7	7	+	only Total
IPI00069309	IPI00069309;IPI00555865	Leucine-rich repeat and WD repeat-containing protein 1;cDNA FLJ78025;Putative uncharacterized protein	LRWD1	6995740	8323200	2821360	4591400	13402000	12938200	8	8		0	0	0	3538150	4115190	4148100	5	5	+	only Total
IPI00152441	IPI00152441;IPI00552772;IPI00220687;IPI00329296;IPI00220688	Minor histocompatibility antigen H13;Signal peptide peptidase;Presenilin-like protein 3;Protein hIMP1;Histocompatibility (Minor) 13, isoform CRA_b;cDNA, FLJ95190, Homo sapiens histocompatibility (minor) 13 (HM13), mRNA;Signal peptide peptidase beta;Histocompatibility (Minor) 13, isoform CRA_c	HM13;H13;IMP1;PSL3;SPP;MSTP086;hCG_37392	NA	NA	NA	NA	NA	NA	NA	NA	NA	465032	0	201426	50495200	80674000	51231000	4	4	+	only Total
IPI00163644	IPI00163644;IPI00394737;IPI00873898;IPI00790135;IPI00790654	Oxysterol-binding protein-related protein 8;Oxysterol-binding protein;cDNA FLJ31273 fis, clone KIDNE2006299, weakly similar to BOB1 PROTEIN	OSBPL8;KIAA1451;ORP8;OSBP10;DKFZp686C0249;DKFZp686A11164	NA	NA	NA	NA	NA	NA	NA	NA	NA	0	440115	385711	13442700	14782300	10373000	11	11	+	only Total
IPI00165506	IPI00165506	Polymerase delta-interacting protein 2;38 kDa DNA polymerase delta interaction protein;p38;cDNA FLJ52257, highly similar to Polymerase delta-interacting protein 2;Putative uncharacterized protein DKFZp586F1524	POLDIP2;PDIP38;POLD4;HSPC017;DKFZp586F1524	NA	NA	NA	NA	NA	NA	NA	NA	NA	401350	220168	0	18928300	25118200	20640000	8	8	+	only Total
IPI00174976	IPI00174976;IPI00604495	MAGUK p55 subfamily member 5;Membrane protein, palmitoylated 5 (MAGUK p55 subfamily member 5);cDNA FLJ77534, highly similar to Homo sapiens membrane protein, palmitoylated 5 (MAGUK p55 subfamily member 5) (MPP5), mRNA;Putative uncharacterized protein DKFZp666F1010	MPP5;hCG_21912;DKFZp666F1010	NA	NA	NA	NA	NA	NA	NA	NA	NA	0	0	0	10730900	14906900	8348800	13	13	+	only Total
IPI00179326	IPI00179326	Brain-specific angiogenesis inhibitor 1-associated protein 2-like protein 1;Insulin receptor tyrosine kinase substrate	BAIAP2L1;IRTKS	623106	0	770750	345890	3773520	2637320	6	6		0	0	0	6123500	8625320	5020600	6	6	+	only Total
IPI00215874	IPI00215874;IPI00470888	Transmembrane protein 194A;cDNA FLJ53781	TMEM194A;KIAA0286;TMEM194	NA	NA	NA	NA	NA	NA	NA	NA	NA	0	0	0	5885470	7414300	3987400	4	4	+	only Total
IPI00215999	IPI00215999;IPI00071189;IPI00071185;IPI00376979;IPI00376983;IPI00816795;IPI00099746;IPI00642438;IPI00070809;IPI00219508;IPI00641338;IPI00334381;IPI00071188;IPI00395687;IPI00937307;IPI00736011;IPI00337617;IPI00376980;IPI00759690;IPI00024414;IPI00294006;IPI00654724;IPI00015927;IPI00911073;IPI00024413;IPI00887666;IPI00937005;IPI00843864	PITSLRE serine/threonine-protein kinase CDC2L1;Cell division cycle 2-like protein kinase 1;p58 CLK-1;Galactosyltransferase-associated protein kinase p58/GTA;CDK11;cDNA FLJ59152, highly similar to PITSLRE serine/threonine-protein kinaseCDC2L1 (EC 2.7.11.22);Cell division cycle 2-like 1 (PITSLRE proteins);CDC2L1 protein;Cell division cycle 2-like 2 (PITSLRE proteins);PITSLRE serine/threonine-protei…	CDC2L1;PITSLREA;PK58;CDC2L2;RP1-283E3.2-003;CDC2L3;PITSLREB;RP1-283E3.2-008	4632990	1665560	1596960	4147800	2615060	2416830	7	7		0	0	0	2372620	4992850	3981000	9	9	+	only Total
IPI00216408	IPI00216408;IPI00719015;IPI00743652;IPI00332567;IPI00871965;IPI00151888;IPI00911071;IPI00873308;IPI00641778;IPI00553101	Dedicator of cytokinesis protein 9;Cdc42 guanine nucleotide exchange factor zizimin-1;DOCK9 protein;Putative uncharacterized protein DOCK9;cDNA FLJ55617, highly similar to Dedicator of cytokinesis protein 9;cDNA FLJ55938, highly similar to Dedicator of cytokinesis protein 9;Putative uncharacterized protein DKFZp686N04132;cDNA FLJ45282 fis, clone BRHIP3001573, highly similar to Dedicator of cytoki…	DOCK9;KIAA1058;DKFZp686N04132;RP11-155N3.2;RP11-155N3.2-010;RP11-155N3.2-006;RP11-155N3.2-012	0	0	0	171580	309394	600283	4	4		0	173769	408028	5170830	15206500	9245300	10	10	+	only Total
IPI00217490	IPI00217490;IPI00798122	Fibronectin type III domain-containing protein 3B;Factor for adipocyte differentiation 104;HCV NS5A-binding protein 37;Fibronectin type III domain containing 3B, isoform CRA_e;cDNA FLJ45929 fis, clone PLACE7000266, highly similar to Homo sapiens fibronectin type III domain containing 3B (FNDC3B), mRNA	FNDC3B;FAD104;NS5ABP37;UNQ2421/PRO4979/PRO34274;hCG_2023140	NA	NA	NA	NA	NA	NA	NA	NA	NA	0	0	0	5194110	4312250	4846700	6	6	+	only Total
IPI00217536	IPI00217536;IPI00651681;IPI00759714;IPI00432452;IPI00759775;IPI00798323;IPI00759627	Mitochondrial Rho GTPase 1;Ras homolog gene family member T1;Rac-GTP-binding protein-like protein	RHOT1;ARHT1	NA	NA	NA	NA	NA	NA	NA	NA	NA	0	0	0	4864100	6898800	3534600	6	5	+	only Total
IPI00217952	IPI00217952;IPI00299506;IPI00216159	Glucosamine--fructose-6-phosphate aminotransferase [isomerizing] 1;Glutamine:fructose 6 phosphate amidotransferase 1;D-fructose-6-phosphate amidotransferase 1;Hexosephosphate aminotransferase 1	GFPT1;GFAT;GFPT	NA	NA	NA	NA	NA	NA	NA	NA	NA	0	0	0	9880560	11521400	10540000	14	14	+	only Total
IPI00218268	IPI00218268;IPI00004267;IPI00376226;IPI00816436;IPI00167206	Sigma 1-type opioid receptor;SR31747-binding protein;Aging-associated gene 8 protein;cDNA FLJ57078, highly similar to Homo sapiens opioid receptor, sigma 1 (OPRS1), transcript variant 1, mRNA;Opioid receptor, sigma 1;cDNA FLJ76396, highly similar to Homo sapiens opioid receptor, sigma 1 (OPRS1), transcript variant 2, mRNA;HCG20471, isoform CRA_d	OPRS1;SIGMAR1;SRBP;AAG8;RP11-443P11.3-008;hCG_20471	NA	NA	NA	NA	NA	NA	NA	NA	NA	0	0	0	4316620	6939810	4106600	4	4	+	only Total
IPI00218924	IPI00218924;IPI00908436;IPI00790539	Calcium-binding protein p22;Calcium-binding protein CHP;Calcineurin homologous protein;Calcineurin B homolog;cDNA FLJ57188, highly similar to Calcium-binding protein p22	CHP	NA	NA	NA	NA	NA	NA	NA	NA	NA	0	0	0	9497940	8766090	4814200	8	8	+	only Total
IPI00219078	IPI00219078;IPI00747443;IPI00177817;IPI00914019;IPI00871296;IPI00218442;IPI00303760;IPI00004092;IPI00871568;IPI00218440;IPI00748794;IPI00478023	Sarcoplasmic/endoplasmic reticulum calcium ATPase 2;Calcium pump 2;Calcium-transporting ATPase sarcoplasmic reticulum type, slow twitch skeletal muscle isoform;SR Ca(2+)-ATPase 2;Endoplasmic reticulum class 1/2 Ca(2+) ATPase;Putative uncharacterized protein ATP2A2;ATPase CA++ transporting cardiac muscle slow twitch 2;SERCA Ca(2+)-ATPase;cDNA FLJ55676, highly similar to Sarcoplasmic/endoplasmic re…	ATP2A2;ATP2B	NA	NA	NA	NA	NA	NA	NA	NA	NA	35129300	36046000	38978400	483291000	613054000	518480000	47	31	+	only Total
IPI00289601	IPI00289601;IPI00929375;IPI00013774;IPI00555868;IPI00910637;IPI00514649	Histone deacetylase 2;cDNA FLJ34837 fis, clone NT2NE2010632, highly similar to HISTONE DEACETYLASE 2;Histone deacetylase 2, isoform CRA_a;cDNA FLJ40057 fis, clone TCERX2000431, highly similar to HISTONE DEACETYLASE 2	HDAC2;hCG_21384	8191320	10242900	7767980	23995000	31074800	21830400	9	6		0	0	0	2138900	4206140	6650700	6	3	+	only Total
IPI00291695	IPI00291695;IPI00910821	Probable glutathione peroxidase 8;Glutathione peroxidase	GPX8;UNQ847/PRO1785	NA	NA	NA	NA	NA	NA	NA	NA	NA	131894	109287	154177	8686270	19674100	9322900	6	6	+	only Total
IPI00296907	IPI00296907;IPI00477729	Peroxisomal acyl-coenzyme A oxidase 1;Palmitoyl-CoA oxidase;Straight-chain acyl-CoA oxidase;cDNA FLJ76484, highly similar to Homo sapiens acyl-Coenzyme A oxidase 1, palmitoyl (ACOX1), transcript variant 2, mRNA;Putative uncharacterized protein DKFZp686L1882;Acyl-Coenzyme A oxidase 1, palmitoyl, isoform CRA_b;cDNA FLJ75886, highly similar to Homo sapiens acyl-Coenzyme A oxidase 1, palmitoyl (ACOX1…	ACOX1;ACOX;DKFZp686L1882;hCG_1776087	NA	NA	NA	NA	NA	NA	NA	NA	NA	0	0	0	54436400	53324400	50417000	21	21	+	only Total
IPI00298202	IPI00298202;IPI00373836;IPI00908749;IPI00877054;IPI00909572	Acyl-coenzyme A thioesterase 8;Choloyl-coenzyme A thioesterase;Acyl-CoA thioesterase 8;Peroxisomal acyl-coenzyme A thioester hydrolase 1;Peroxisomal long-chain acyl-CoA thioesterase 1;HIV-Nef-associated acyl-CoA thioesterase;Thioesterase II;PTE-2;PTE1 protein;Acyl-CoA thioesterase 8, isoform CRA_c;Putative uncharacterized protein ACOT8;cDNA FLJ60669, highly similar to Acyl-coenzyme A thioesterase…	ACOT8;ACTEIII;PTE1;PTE2	NA	NA	NA	NA	NA	NA	NA	NA	NA	1605050	1190280	2003010	26485900	27000600	29583000	7	7	+	only Total
IPI00299507	IPI00299507;IPI00925237;IPI00927291;IPI00924630;IPI00926909;IPI00926197	Condensin complex subunit 2;Non-SMC condensin I complex subunit H;Barren homolog protein 1;Chromosome-associated protein H;XCAP-H homolog;cDNA FLJ76808, highly similar to Homo sapiens barren homolog (Drosophila) (BRRN1), mRNA;cDNA FLJ60336, highly similar to Condensin complex subunit 2;cDNA FLJ51440, highly similar to Condensin complex subunit 2	NCAPH;BRRN;BRRN1;CAPH;KIAA0074	443951	0	0	6425800	5099960	661110	6	6		0	0	0	4112660	3233190	2712900	6	6	+	only Total
IPI00301263	IPI00301263;IPI00893035;IPI00893143;IPI00893407;IPI00894050	CAD protein;Glutamine-dependent carbamoyl-phosphate synthase;Aspartate carbamoyltransferase;Dihydroorotase;Putative uncharacterized protein CAD	CAD	NA	NA	NA	NA	NA	NA	NA	NA	NA	0	231352	376380	15156700	17650600	25036000	26	26	+	only Total
IPI00329528	IPI00329528;IPI00794498;IPI00181396;IPI00926032;IPI00793873;REV_IPI00872947;REV_IPI00719621;REV_IPI00165931;REV_IPI00747751;REV_IPI00877827;REV_IPI00748846;REV_IPI00446588;REV_IPI00926572	Protein VPRBP;HIV-1 Vpr-binding protein;Vpr-interacting protein;DDB1- and CUL4-associated factor 1;cDNA FLJ13177 fis, clone NT2RP3003870, highly similar to Homo sapiens Vpr-binding protein (VprBP), mRNA	VPRBP;DCAF1;KIAA0800;RIP	0	0	0	1317800	667662	2338460	3	3		0	0	0	3146480	2872210	2636200	5	5	+	only Total
IPI00374747	IPI00374747;IPI00294402;IPI00910327;IPI00908798	Origin recognition complex subunit 3;Origin recognition complex subunit Latheo;cDNA FLJ50322, highly similar to Origin recognition complex subunit 3;cDNA, FLJ78810, highly similar to Origin recognition complex subunit 3;cDNA FLJ56522, highly similar to Origin recognition complex subunit 3;cDNA, FLJ79197, highly similar to Origin recognition complex subunit 3;ORC3L protein;cDNA FLJ54334, highly si…	ORC3L;LATHEO	5850640	5217760	2324220	13974000	16317100	16203800	11	11		0	319685	0	8781420	4437040	8800300	8	8	+	only Total
IPI00382990	IPI00382990	DERP12 (Dermal papilla derived protein 12)	derp12	NA	NA	NA	NA	NA	NA	NA	NA	NA	505734	508249	556209	9068750	11953900	12315000	7	7	+	only Total
IPI00385987	IPI00385987;IPI00926351;IPI00927759;IPI00909319;IPI00927234;IPI00911108;IPI00910414	Sn1-specific diacylglycerol lipase beta;KCCR13L;KCCR13L, isoform CRA_b;cDNA FLJ53161, highly similar to Homo sapiens diacylglycerol lipase beta;cDNA FLJ33624 fis, clone BRAMY2021962, highly similar to Homo sapiens diacylglycerol lipase beta;cDNA FLJ16273 fis, clone NT2RI2010508, highly similar to Homo sapiens diacylglycerol lipase beta;KCCR13L, isoform CRA_a;cDNA FLJ56227, highly similar to Homo …	DAGLB;LOC221955;hCG_15980;tcag7.842	NA	NA	NA	NA	NA	NA	NA	NA	NA	73139	42516.2	59587.9	4230520	3099940	4347000	5	5	+	only Total
IPI00386258	IPI00386258;IPI00479697;IPI00554789;IPI00514366;IPI00844338;IPI00739665	Mitochondrial carrier homolog 1;Presenilin-associated protein;MTCH1 protein;Mitochondrial carrier homolog 1 (C. elegans), isoform CRA_c;Cell proliferation-inducing protein 60;cDNA FLJ12721 fis, clone NT2RP1001310, highly similar to Mitochondrial carrier homolog 1;Mitochondrial carrier homolog 1 (C. elegans), isoform CRA_d;cDNA, FLJ96021, Homo sapiens mitochondrial carrier homolog 1 (C. elegans) (…	MTCH1;PSAP;CGI-64;UNQ1871/PRO4314;hCG_15365;PIG60;RP1-90K10.1-007	NA	NA	NA	NA	NA	NA	NA	NA	NA	0	0	0	46157300	23802100	24812000	8	8	+	only Total
IPI00412298	IPI00412298;IPI00926461;IPI00554573;IPI00887811;IPI00887889	Serine/threonine-protein kinase ATR;Ataxia telangiectasia and Rad3-related protein;FRAP-related protein 1	ATR;FRP1	4568300	245807	2081400	23898000	22742300	14308800	23	23		175354	0	0	27076600	27201600	24718000	32	32	+	only Total
IPI00419258	IPI00419258;IPI00018755;IPI00886941;IPI00742929;IPI00886784;IPI00788220;IPI00737736;IPI00903004;IPI00645948;IPI00872915;IPI00644653;IPI00022796;IPI00879051;IPI00418184;IPI00643746;IPI00011675	High mobility group protein B1;High mobility group protein 1;High mobility group protein 1-like 10;cDNA FLJ32558 fis, clone SPLEN1000143, highly similar to High mobility group protein B1;High-mobility group box 1;cDNA FLJ56337, highly similar to High mobility group protein B1;High-mobility group box 1 variant;Putative high mobility group protein 1-like 1	HMGB1;HMG1;HMG1L10;RP11-550P23.1-002;RP11-550P23.1-003;HMG1L1	NA	NA	NA	NA	NA	NA	NA	NA	NA	0	0	0	4838950	8613810	6282600	5	4	+	only Total
IPI00470533	IPI00470533;IPI00871302	Transmembrane protein 120A;Transmembrane protein induced by tumor necrosis factor alpha	TMEM120A;TMPIT	NA	NA	NA	NA	NA	NA	NA	NA	NA	0	0	0	4462510	4132110	3698500	3	3	+	only Total
IPI00470610	IPI00470610;IPI00908985;IPI00747534;IPI00642541;IPI00335061;IPI00514380	Pyrroline-5-carboxylate reductase 2;Pyrroline-5-carboxylate reductase;cDNA FLJ10646 fis, clone NT2RP2005773, highly similar to Pyrroline-5-carboxylate reductase 2 (EC 1.5.1.2);Pyrroline-5-carboxylate reductase family, member 2, isoform CRA_a;cDNA FLJ54750, moderately similar to Pyrroline-5-carboxylate reductase 2 (EC 1.5.1.2)	PYCR2;hCG_32783;P5CR2	NA	NA	NA	NA	NA	NA	NA	NA	NA	0	0	0	6104240	9546100	4517500	6	5	+	only Total
IPI00477118	IPI00477118;IPI00843881;IPI00909345;IPI00893778;IPI00935481;IPI00893374;IPI00183297;IPI00893519;IPI00893080	Transmembrane protein 214;TMEM214 protein;cDNA FLJ39989 fis, clone STOMA2000678;cDNA FLJ57745;Putative uncharacterized protein FLJ20254;Putative uncharacterized protein TMEM214	TMEM214;PP446	NA	NA	NA	NA	NA	NA	NA	NA	NA	0	0	0	10909800	5156890	10529000	9	9	+	only Total
IPI00479837	IPI00479837;IPI00395839;IPI00873502;IPI00384668;IPI00922381	Anoctamin-1;Transmembrane protein 16A;Discovered on gastrointestinal stromal tumors protein 1;Oral cancer overexpressed protein 2;Tumor amplified and overexpressed sequence 2;ANO1 protein;cDNA FLJ10261 fis, clone HEMBB1000975	ANO1;DOG1;ORAOV2;TAOS2;TMEM16A	NA	NA	NA	NA	NA	NA	NA	NA	NA	0	416102	380729	21197900	16915000	10077000	11	11	+	only Total
IPI00555902	IPI00555902;IPI00181546	OCIA domain-containing protein 2;Ovarian carcinoma immunoreactive antigen-like protein;cDNA FLJ50823, highly similar to Homo sapiens OCIA domain containing 2 (OCIAD2), transcript variant 1, mRNA;OCIA domain containing 2, isoform CRA_c	OCIAD2;hCG_2027212	NA	NA	NA	NA	NA	NA	NA	NA	NA	2210560	1995190	2377700	283932000	187505000	215610000	12	12	+	only Total
IPI00639812	IPI00639812;IPI00024266;IPI00647044	Microsomal glutathione S-transferase 3 variant;Microsomal glutathione S-transferase 3;Microsomal GST-III;Microsomal glutathione S-transferase 3, isoform CRA_a;cDNA, FLJ92385, Homo sapiens microsomal glutathione S-transferase 3 (MGST3), mRNA	MGST3;RP11-466F5.1-002;hCG_1770226	NA	NA	NA	NA	NA	NA	NA	NA	NA	0	0	0	3907120	5571100	4678700	3	3	+	only Total
IPI00643365	IPI00643365	Asparagine-linked glycosylation protein 11 homolog;Asparagine-linked glycosylation 11, alpha-1,2-mannosyltransferase homolog (Yeast)	ALG11;GT8	NA	NA	NA	NA	NA	NA	NA	NA	NA	0	0	0	31881600	22098300	27807000	7	7	+	only Total
IPI00645962	IPI00645962;IPI00792503;IPI00791568;IPI00794567;IPI00871921;IPI00746286;IPI00007327;IPI00217384;IPI00922555;IPI00874287;IPI00871746;IPI00439936	Tapasin;TAP-binding protein;TAP-associated protein;NGS-17;TAP binding protein (Tapasin);Putative uncharacterized protein ENSP00000378544;TAP binding protein (Tapasin), isoform CRA_c;cDNA FLJ60731, highly similar to Tapasin;Putative uncharacterized protein ENSP00000378542;TAPBP protein	TAPBP;NGS17;TAPA;DAMC-227D19.13-007;XXbac-BPG185D15.1-007;DADB-159G18.7-007;DAQB-126H3.1-007;XXbac-BCX165D10.5-007;DAMC-227D19.13-001;hCG_17519	NA	NA	NA	NA	NA	NA	NA	NA	NA	0	0	0	26873900	4461950	24748000	3	3	+	only Total
IPI00647707	IPI00647707;IPI00178315;IPI00171777;IPI00464978	Uncharacterized aarF domain-containing protein kinase 4	ADCK4	NA	NA	NA	NA	NA	NA	NA	NA	NA	0	482720	556901	21472400	27870200	27611000	13	13	+	only Total
IPI00794806	IPI00794806;IPI00935529;IPI00218971	cDNA FLJ56179, highly similar to Pyruvate dehydrogenase (lipoamide)-phosphatase 1 (EC 3.1.3.43);PPM2C protein;[Pyruvate dehydrogenase [acetyl-transferring]]-phosphatase 1, mitochondrial;Pyruvate dehydrogenase phosphatase, catalytic subunit 1;Protein phosphatase 2C;cDNA FLJ32517 fis, clone SMINT1000117, highly similar to Pyruvate dehydrogenase (lipoamide)-phosphatase 1 (EC 3.1.3.43);cDNA FLJ44914 …	PPM2C;PDP1;PDP;hCG_2009137	NA	NA	NA	NA	NA	NA	NA	NA	NA	0	688144	0	13371700	10231600	11933000	6	6	+	only Total
IPI00796519	IPI00796519;IPI00006372;IPI00792564;IPI00925059;IPI00925283;IPI00798288;IPI00925065;IPI00795371;IPI00791974;IPI00794038;IPI00793135	Testis expressed sequence 264 variant;Testis-expressed sequence 264 protein;Putative secreted protein ZSIG11;HCG1997495, isoform CRA_b;cDNA FLJ13935 fis, clone Y79AA1000800, highly similar to Testis-expressed sequence 264 protein	TEX264;ZSIG11;UNQ337/PRO536;hCG_1997495	NA	NA	NA	NA	NA	NA	NA	NA	NA	256956	266307	231165	8378970	7671170	7688500	5	5	+	only Total
IPI00797038	IPI00797038;IPI00294380;IPI00384116;IPI00292709;IPI00909475	cDNA FLJ50710, highly similar to Phosphoenolpyruvate carboxykinase (GTP), mitochondrial (EC 4.1.1.32);cDNA, FLJ79105, highly similar to Phosphoenolpyruvate carboxykinase (GTP), mitochondrial (EC 4.1.1.32);PCK2 protein;Phosphoenolpyruvate carboxykinase [GTP], mitochondrial;Phosphoenolpyruvate carboxylase	PCK2;PEPCK2	NA	NA	NA	NA	NA	NA	NA	NA	NA	0	0	0	8082450	6005050	9666600	10	10	+	only Total
IPI00852851	IPI00852851;IPI00008732;IPI00748784	TraB domain-containing protein;Putative uncharacterized protein RP3-402G11.12;TTG2;LP6054;TRABD protein;cDNA FLJ77505	TRABD;PP2447;TTG2;RP3-402G11.12;hCG_31856	NA	NA	NA	NA	NA	NA	NA	NA	NA	0	0	0	9470490	9384880	14063000	6	6	+	only Total
IPI00873223	IPI00873223;IPI00329331;IPI00395676	cDNA FLJ56155, highly similar to UTP--glucose-1-phosphate uridylyltransferase 2 (EC 2.7.7.9);UTP--glucose-1-phosphate uridylyltransferase;UDP-glucose pyrophosphorylase;cDNA, FLJ95012, highly similar to Homo sapiens UDP-glucose pyrophosphorylase 2 (UGP2), mRNA;Putative uncharacterized protein UGP2	UGP2;UGP1	NA	NA	NA	NA	NA	NA	NA	NA	NA	0	0	0	2760840	4274060	5152000	5	5	+	only Total
IPI00892682	IPI00892682;IPI00328112;IPI00894511;IPI00923477;IPI00893353;IPI00001382;IPI00015826	Transporter 2, ATP-binding cassette, sub-family B isoform 1 variant;Transporter 2 ATP-binding cassette sub-family B (MDR/TAP);Transporter 2, ATP-binding cassette, sub-family B (MDR/TAP);ABC-transporter;Antigen peptide transporter 2;ATP-binding cassette sub-family B member 3;Peptide transporter TAP2;Peptide supply factor 2;Peptide transporter PSF2;Peptide transporter involved in antigen processing…	TAP2;DAAP-57C1.2-001;DADB-78A10.1-001;DASS-193J13.1-001;ABCB3;PSF2;RING11;Y1;DAMA-353C16.1-001;DAQB-69D7.2-001;XXbac-BCX32M13.2-001;XXbac-BPG246D15.3-001;hCG_2001583;TAP2-G;DAMC-27I8.2-002;DAAP-57C1.2-002;DADB-78A10.1-002;DAMA-353C16.1-002;DAQB-69D7.2-002;DASS-193J13.1-002;XXbac-BCX32M13.2-002;XXbac-BPG246D15.3-002	NA	NA	NA	NA	NA	NA	NA	NA	NA	1675590	1634380	561836	44901000	42827600	31999000	10	9	+	only Total
IPI00893476	IPI00893476;IPI00409635;IPI00827920;IPI00827794;IPI00828170;IPI00827663;IPI00446435;IPI00045957;IPI00847524	Extended synaptotagmin-2;Chr2Syt;Protein FAM62B;Putative uncharacterized protein FAM62B	FAM62B;ESYT2;KIAA1228	NA	NA	NA	NA	NA	NA	NA	NA	NA	7289960	5299980	6538150	127381000	100150000	303340000	30	29	+	only Total
IPI00894417	IPI00894417;IPI00646625;IPI00876958	Transporter 1 ATP-binding cassette sub-family B (MDR/TAP);Antigen peptide transporter 1;Peptide transporter TAP1;ATP-binding cassette sub-family B member 2;Peptide supply factor 1;Peptide transporter PSF1;Peptide transporter involved in antigen processing 1;cDNA, FLJ94363, highly similar to Homo sapiens transporter 1, ATP-binding cassette, sub-family B(MDR/TAP) (TAP1), mRNA;cDNA FLJ53627, highly …	DASS-67H14.3-001;TAP1;ABCB2;PSF1;RING4;Y3;TAP1*0102N	NA	NA	NA	NA	NA	NA	NA	NA	NA	344027	0	0	89347900	47299800	56541000	14	14	+	only Total
IPI00908804	IPI00908804;IPI00002372;IPI00185503;IPI00884932	cDNA FLJ53353, highly similar to ATP-binding cassette sub-family D member 3;ATP-binding cassette sub-family D member 3;70 kDa peroxisomal membrane protein;PMP70;cDNA FLJ54042, highly similar to ATP-binding cassette sub-family D member 3	ABCD3;PMP70;PXMP1	NA	NA	NA	NA	NA	NA	NA	NA	NA	0	0	0	28365900	29854800	32448000	17	17	+	only Total
IPI00916131	IPI00916131;IPI00935804;IPI00447419;IPI00937891;IPI00003827;IPI00514470;IPI00643648;IPI00852651	Chromosome 22 open reading frame 30;Phosphatidylserine decarboxylase proenzyme;Phosphatidylserine decarboxylase alpha chain;Phosphatidylserine decarboxylase beta chain;Phosphatidylserine decarboxylase;Phosphatidylserine decarboxylase, isoform CRA_a;cDNA FLJ60772, highly similar to Homo sapiens phosphatidylserine decarboxylase (PISD), mRNA	C22orf30;RP4-694E4.2-013;PISD;RP5-858B16.2-007;hCG_2010605;RP5-858B16.2-004;RP5-858B16.2-006;RP5-858B16.2-012	NA	NA	NA	NA	NA	NA	NA	NA	NA	0	0	0	12074700	6301520	6624300	8	8	+	only Total
IPI00924788	IPI00924788;IPI00002230;IPI00925612;IPI00790972;IPI00927596	Arylacetamide deacetylase-like 1;Neutral cholesterol ester hydrolase	AADACL1;KIAA1363	NA	NA	NA	NA	NA	NA	NA	NA	NA	2758700	2071650	1572820	30861100	100529000	56838000	13	13	+	only Total
IPI00001589	IPI00001589	Mitochondrial import inner membrane translocase subunit Tim13	TIMM13;TIM13B;TIMM13A;TIMM13B	128385	0	0	2967000	3421540	1228310	4	4	+	629451	1414770	371439	6524230	14052600	2301500	5	5		only Nuc
IPI00007927	IPI00007927;IPI00232806	Structural maintenance of chromosomes protein 2;Chromosome-associated protein E;XCAP-E homolog;cDNA FLJ78259;cDNA FLJ10093 fis, clone HEMBA1002363, highly similar to Structural maintenance of chromosome 2-like 1 protein;cDNA FLJ10623 fis, clone NT2RP2005520, highly similar to Structural maintenance of chromosome 2-like 1 protein;SMC2 protein;Mitotic chromosome condensation protein;Structural main…	SMC2;CAPE;SMC2L1;PRO0324;RP11-86L19.1-004	7187290	3213660	3267250	39665000	30448500	28050500	26	26	+	1826200	3563780	1135800	25497000	23563600	20983000	24	24		only Nuc
IPI00008531	IPI00008531;IPI00914887;IPI00903300;IPI00914919;IPI00164550;IPI00909804;IPI00217874	REST corepressor 1;Protein CoREST	RCOR1;KIAA0071;RCOR	1385400	1861330	2234410	11359000	9893560	11582900	9	9	+	0	0	232761	1983530	963623	202400	3	3		only Nuc
IPI00012382	IPI00012382	U1 small nuclear ribonucleoprotein A;cDNA, FLJ93681, highly similar to Homo sapiens small nuclear ribonucleoprotein polypeptide A (SNRPA), mRNA	SNRPA	0	325299	0	1670800	1688390	1858240	4	2	+	NA	NA	NA	NA	NA	NA	NA	NA	NA	only Nuc
IPI00014198	IPI00014198;IPI00796470	Exosome complex exonuclease RRP42;Ribosomal RNA-processing protein 42;Exosome component 7;p8;cDNA, FLJ96850;cDNA FLJ58391, highly similar to Exosome complex exonuclease RRP42 (EC 3.1.13.-)	EXOSC7;KIAA0116;RRP42	318520	0	0	2089500	3097410	2307020	4	4	+	NA	NA	NA	NA	NA	NA	NA	NA	NA	only Nuc
IPI00016839	IPI00016839;IPI00798015	General transcription factor IIH subunit 4;General transcription factor IIH polypeptide 4;TFIIH basal transcription factor complex p52 subunit;Basic transcription factor 2 52 kDa subunit;BTF2-p52;cDNA FLJ58492, highly similar to TFIIH basal transcription factor complex p52 subunit;cDNA FLJ50212, highly similar to TFIIH basal transcription factor complex p52 subunit;General transcription factor II…	GTF2H4;TFIIH;DADB-160J14.4-001;DAMA-342O2.4-001;DAMC-336H8.3-001;DAQB-11J22.4-001;XXbac-BCX105N19.4-001;XXbac-BPG118E17.5-001;hCG_26005	0	367856	0	5547900	4014640	3629090	4	4	+	0	0	0	1064570	2604760	35170	3	3		only Nuc
IPI00021248	IPI00021248;IPI00556429;IPI00455896	Serine/threonine-protein kinase PLK1;Polo-like kinase 1;Serine/threonine-protein kinase 13;cDNA, FLJ93730, highly similar to Homo sapiens polo-like kinase (Drosophila) (PLK), mRNA;cDNA FLJ51423, highly similar to Serine/threonine-protein kinase PLK1 (EC 2.7.11.21);Polo-like kinase variant	PLK1;PLK	0	102933	331110	1571300	2110380	1815480	5	5	+	NA	NA	NA	NA	NA	NA	NA	NA	NA	only Nuc
IPI00022228	IPI00022228;IPI00443983;IPI00894047;IPI00442135;IPI00893650;IPI00893741;IPI00894065;IPI00893636;IPI00892548;IPI00892886;IPI00893773;IPI00894070;IPI00893433;IPI00892788;IPI00894200;IPI00893806;IPI00894372;IPI00893626;IPI00893892;IPI00893483;IPI00894089;IPI00893195	Vigilin;High density lipoprotein-binding protein;cDNA, FLJ92652, highly similar to Homo sapiens high density lipoprotein binding protein (vigilin)(HDLBP), mRNA;HDLBP protein;cDNA FLJ45936 fis, clone PLACE7004103, highly similar to Vigilin;cDNA FLJ55700, moderately similar to Vigilin;Putative uncharacterized protein DKFZp686L08115	HDLBP;HBP;VGL;DKFZp686L08115	1338150	1262550	0	10526000	9388990	7726970	12	3	+	0	1162540	6496640	12508400	23419000	15230000	16	3		only Nuc
IPI00026230	IPI00026230;IPI00923539	Heterogeneous nuclear ribonucleoprotein H2;Heterogeneous nuclear ribonucleoprotein H';FTP-3;Heterogeneous nuclear ribonucleoprotein H2 (H');cDNA FLJ58205, highly similar to Heterogeneous nuclear ribonucleoprotein H'	HNRNPH2;FTP3;HNRPH2;hCG_1644446	4350070	3926080	3629370	24533000	27680700	27906500	20	5	+	13117100	860732	743949	38497700	56913000	22413000	16	6		only Nuc
IPI00027713	IPI00027713;IPI00218334;IPI00927217;IPI00924733;IPI00927840;IPI00927413;IPI00925815;IPI00922143;IPI00926858	Cyclic AMP-responsive element-binding protein 1;cAMP responsive element binding protein 1;CAMP responsive element binding protein 1, isoform CRA_a;cDNA, FLJ93156, Homo sapiens cAMP responsive element binding protein 1 (CREB1),transcript variant B, mRNA;cDNA FLJ56700, highly similar to cAMP response element-binding protein;CREB1 protein;CAMP responsive element binding protein 1, isoform CRA_b;cDNA…	CREB1;hCG_15208	2613230	505083	3384880	20584000	27454200	18054800	4	2	+	0	0	0	12132400	6258630	4776900	4	2		only Nuc
IPI00027831	IPI00027831;IPI00847896;IPI00909965	Glutamate-rich WD repeat-containing protein 1;CDW4/GRWD1;Glutamate-rich WD repeat containing 1;cDNA, FLJ96709, highly similar to Homo sapiens glutamate rich WD repeat protein GRWD (GRWD), mRNA;cDNA FLJ90195 fis, clone MAMMA1001310;Putative uncharacterized protein DKFZp564C172	GRWD1;GRWD;KIAA1942;WDR28;hCG_15273;DKFZp564C172	0	0	0	1323900	4651850	2791860	7	7	+	0	0	0	428557	0	2190100	4	4		only Nuc
IPI00029081	IPI00029081;IPI00000156	DNA ligase 3;DNA ligase III;Polydeoxyribonucleotide synthase [ATP] 3;DNA ligase;Ligase III, DNA, ATP-dependent;LIG3 protein	LIG3	390382	587741	0	9144000	4993000	3449820	13	13	+	NA	NA	NA	NA	NA	NA	NA	NA	NA	only Nuc
IPI00029107	IPI00029107;IPI00888541	Werner syndrome ATP-dependent helicase;Werner syndrome protein variant	WRN;RECQ3;RECQL2	239097	339843	92020.9	3329800	3651390	2934640	9	9	+	NA	NA	NA	NA	NA	NA	NA	NA	NA	only Nuc
IPI00029697	IPI00029697;IPI00654592;IPI00845426;IPI00607722	Exosome complex exonuclease RRP45;Exosome component 9;Polymyositis/scleroderma autoantigen 1;Autoantigen PM/Scl 1;Polymyositis/scleroderma autoantigen 75 kDa;P75 polymyositis-scleroderma overlap syndrome-associated autoantigen;cDNA FLJ55260, highly similar to Exosome complex exonuclease RRP45 (EC 3.1.13.-)	EXOSC9;PMSCL1	0	0	0	2428200	3852090	2926730	3	3	+	NA	NA	NA	NA	NA	NA	NA	NA	NA	only Nuc
IPI00031519	IPI00031519;IPI00220918;IPI00220919	DNA (cytosine-5)-methyltransferase 1;MCMT;DNA methyltransferase HsaI;CXXC-type zinc finger protein 9;Cytosine-specific methyltransferase	DNMT1;AIM;CXXC9;DNMT	0	0	0	22901000	21447300	25023400	21	21	+	0	0	0	5393470	5509990	3709700	11	11		only Nuc
IPI00031650	IPI00031650	Protein syndesmos;NUDT16-like protein 1;cDNA, FLJ96514	NUDT16L1;SDOS	0	0	0	8787200	8159440	8191470	3	3	+	NA	NA	NA	NA	NA	NA	NA	NA	NA	only Nuc
IPI00032823	IPI00032823;IPI00642493;IPI00552886;IPI00552556	3'-5' exoribonuclease CSL4 homolog;Exosome component 1;cDNA, FLJ94310, Homo sapiens exosomal core protein CSL4 (CSL4), mRNA;Exosomal core protein CSL4	EXOSC1;CSL4;CGI-108;hCG_25777;RP11-452K12.9;RP11-452K12.9-009;RP11-452K12.9-004;RP11-452K12.9-008	535621	0	0	3526900	3033790	2538510	4	4	+	NA	NA	NA	NA	NA	NA	NA	NA	NA	only Nuc
IPI00041325	IPI00041325;IPI00654617	H/ACA ribonucleoprotein complex subunit 2;snoRNP protein NHP2;Nucleolar protein family A member 2;NHP2-like protein;Putative uncharacterized protein NHP2	NHP2;NOLA2;HSPC286	219749	259314	0	3042100	6016220	6396660	4	4	+	NA	NA	NA	NA	NA	NA	NA	NA	NA	only Nuc
IPI00073602	IPI00073602	Exosome complex exonuclease MTR3;mRNA transport regulator 3 homolog;Exosome component 6;p11	EXOSC6;MTR3	0	0	0	2965200	2734370	1506950	3	3	+	NA	NA	NA	NA	NA	NA	NA	NA	NA	only Nuc
IPI00100160	IPI00100160;IPI00604431;IPI00915424	Cullin-associated NEDD8-dissociated protein 1;Cullin-associated and neddylation-dissociated protein 1;p120 CAND1;TBP-interacting protein TIP120A;TBP-interacting protein of 120 kDa A;cDNA FLJ77762, highly similar to Homo sapiens cullin-associated and neddylation-dissociated 1 (CAND1), mRNA;Cullin-associated and neddylation-dissociated 1, isoform CRA_b;cDNA, FLJ95126, Homo sapiens TBP-interacting p…	CAND1;KIAA0829;TIP120;TIP120A;hCG_16584	181508	0	0	3373700	5909580	3364740	8	8	+	2285520	1827740	1824120	9922960	19100700	14671000	13	13		only Nuc
IPI00165068	IPI00165068;IPI00003428;IPI00219917	NRF1 protein;Nuclear respiratory factor 1, isoform CRA_b;Nuclear respiratory factor 1;Alpha palindromic-binding protein;cDNA FLJ77418, highly similar to Homo sapiens nuclear respiratory factor-1 (NRF-1) mRNA;cDNA FLJ57098, highly similar to Nuclear respiratory factor 1	NRF1;hCG_1811093;tcag7.430	564220	390459	1020910	5258700	6976150	4215710	4	4	+	NA	NA	NA	NA	NA	NA	NA	NA	NA	only Nuc
IPI00178431	IPI00178431;IPI00872438;IPI00792775;IPI00792094	ATP-dependent DNA helicase Q1;DNA-dependent ATPase Q1;cDNA FLJ76305, highly similar to Homo sapiens RecQ protein-like (DNA helicase Q1-like) (RECQL), transcript variant 1, mRNA;RecQ protein-like (DNA helicase Q1-like), isoform CRA_a;Putative uncharacterized protein RECQL	RECQL;RECQL1;hCG_2009728	151882	214896	307976	5931700	5993460	5301130	9	9	+	8400970	11580400	32628900	2707950	2933900	3863200	12	12		only Nuc
IPI00217660	IPI00217660;IPI00550352;IPI00645904;IPI00103685	Probable histone acetyltransferase MYST1;MOZ, YBF2/SAS3, SAS2 and TIP60 protein 1;cDNA FLJ78028;MYST histone acetyltransferase 1, isoform CRA_b	MYST1;MOF;PP7073;hCG_21154	0	0	0	5420600	2889880	2351650	4	3	+	NA	NA	NA	NA	NA	NA	NA	NA	NA	only Nuc
IPI00220302	IPI00220302;IPI00014150	Pre-mRNA-splicing regulator WTAP;Wilms tumor 1-associating protein;WT1-associated protein;Female-lethal(2)D homolog;cDNA FLJ76151, highly similar to Homo sapiens Wilms tumor 1 associated protein (WTAP), transcript variant 1, mRNA;Putative uncharacterized protein DKFZp686F20131;Wilms tumor 1 associated protein;Wilms tumor 1 associated protein, isoform CRA_c;cDNA FLJ45925 fis, clone PLACE6016030, h…	WTAP;KIAA0105;DKFZp686F20131;RP1-56L9.4-002;hCG_34028	827327	410049	0	6013600	4316990	7324350	7	7	+	NA	NA	NA	NA	NA	NA	NA	NA	NA	only Nuc
IPI00291783	IPI00291783	Gem-associated protein 5;GEMIN5 protein	GEMIN5	0	212210	0	5110700	4086600	4788150	8	8	+	234860	1687610	0	4683570	4365360	4845100	9	9		only Nuc
IPI00293464	IPI00293464;IPI00909008;IPI00909251;IPI00909177;IPI00922069;IPI00736567	DNA damage-binding protein 1;Damage-specific DNA-binding protein 1;UV-damaged DNA-binding factor;DDB p127 subunit;DNA damage-binding protein a;UV-damaged DNA-binding protein 1;Xeroderma pigmentosum group E-complementing protein;XPE-binding factor;HBV X-associated protein 1;cDNA FLJ56068, highly similar to DNA damage-binding protein 1;cDNA FLJ51067, highly similar to DNA damage-binding protein 1;c…	DDB1;XAP1	0	425245	0	5163200	3456110	7115840	11	11	+	1909160	1193120	547490	14508500	20012500	10335000	16	16		only Nuc
IPI00293921	IPI00293921	DNA topoisomerase 2-binding protein 1;DNA topoisomerase II-binding protein 1;DNA topoisomerase IIbeta-binding protein 1;Topoisomerase (DNA) II binding protein 1;cDNA FLJ61726, highly similar to DNA topoisomerase 2-binding protein 1;TOPBP1 protein	TOPBP1;KIAA0259	0	392799	0	11509000	10865100	10158600	12	12	+	NA	NA	NA	NA	NA	NA	NA	NA	NA	only Nuc
IPI00296337	IPI00296337;IPI00376215;IPI00786995	DNA-dependent protein kinase catalytic subunit;DNPK1;p460;cDNA FLJ57825, highly similar to DNA-dependent protein kinase catalytic subunit (EC 2.7.11.1)	PRKDC;HYRC;HYRC1	19326200	19375200	43445400	617350000	572557000	588181000	135	135	+	83434200	122863000	64749600	241545000	266563000	260190000	119	119		only Nuc
IPI00298306	IPI00298306;IPI00736184;IPI00289986	Serine-protein kinase ATM;Ataxia telangiectasia mutated;Ataxia telangiectasia mutated protein isoform 1 variant;ATM protein;Ataxia telangiectasia mutated (Includes complementation groups A, C and D), isoform CRA_d;cDNA FLJ57034, highly similar to Serine-protein kinase ATM (EC 2.7.11.1);Putative uncharacterized protein DKFZp781A0353	ATM;hCG_38040;DKFZp781A0353	0	0	0	22652000	15765500	18953900	23	9	+	0	0	0	3888290	3562440	4982700	12	4		only Nuc
IPI00302860	IPI00302860;IPI00655950;IPI00789223;IPI00792000	Putative ATP-dependent RNA helicase DHX33;DEAH box protein 33;cDNA FLJ56443, highly similar to Putative ATP-dependent RNA helicase DHX33 (EC 3.6.1.-)	DHX33;DDX33	0	0	0	8707500	9030180	6132750	8	8	+	NA	NA	NA	NA	NA	NA	NA	NA	NA	only Nuc
IPI00303158	IPI00303158;IPI00479958	N-acylneuraminate cytidylyltransferase;CMP-N-acetylneuraminic acid synthetase;Cytidine 5'-monophosphate N-acetylneuraminic acid synthetase variant	CMAS	4274830	4003590	3644940	47980000	41667900	42490100	15	15	+	608640	372358	0	3007780	1722290	2878800	3	3		only Nuc
IPI00305374	IPI00305374;IPI00645187;IPI00645740;IPI00646620;IPI00644909;IPI00647170	THO complex subunit 1;Nuclear matrix protein p84;cDNA, FLJ95622, highly similar to Homo sapiens THO complex 1 (THOC1), mRNA;Death domain-containing protein p84N5 short isoform;THO complex 1, isoform CRA_b;Death domain-containing protein p84N5 short isoform 2	THOC1;HPR1;hCG_38029	1572870	793811	884693	6851900	6802330	6497230	11	11	+	NA	NA	NA	NA	NA	NA	NA	NA	NA	only Nuc
IPI00306400	IPI00306400	Kinesin-like protein KIFC1;Kinesin-like protein 2;Kinesin-related protein HSET;cDNA FLJ53841, highly similar to Kinesin-like protein KIFC1;cDNA FLJ54292, highly similar to Kinesin-like protein KIFC1	KIFC1;HSET;KNSL2	0	0	0	4133500	2091520	1744580	4	4	+	NA	NA	NA	NA	NA	NA	NA	NA	NA	only Nuc
IPI00328815	IPI00328815;IPI00786950;IPI00787034;IPI00414817;IPI00787461;IPI00748485;IPI00788045	Ubiquitin carboxyl-terminal hydrolase 48;Ubiquitin thioesterase 48;Ubiquitin-specific-processing protease 48;Deubiquitinating enzyme 48;Ubiquitin specific peptidase 48;USP48 protein	USP48;USP31	0	0	0	7643700	6824220	7245980	8	8	+	0	0	0	2047200	3517200	1440600	6	6		only Nuc
IPI00328985	IPI00328985;IPI00641826;IPI00301252	THO complex subunit 6 homolog;WD repeat-containing protein 58;cDNA, FLJ94761	THOC6;WDR58;PSEC0006	0	0	0	1824900	1310180	749373	4	4	+	NA	NA	NA	NA	NA	NA	NA	NA	NA	only Nuc
IPI00329547	IPI00329547;IPI00016472;IPI00641623	Zinc finger CCCH domain-containing protein 13;cDNA FLJ90443 fis, clone NT2RP3001061, highly similar to Zinc finger CCCH domain-containing protein 13;ZC3H13 protein;cDNA FLJ10953 fis, clone PLACE1000380, highly similar to Zinc finger CCCH domain-containing protein 13	ZC3H13;KIAA0853	0	0	312573	3657600	1950540	2213810	5	5	+	NA	NA	NA	NA	NA	NA	NA	NA	NA	only Nuc
IPI00333541	IPI00333541;IPI00302592;IPI00644576;IPI00909642;IPI00927825;IPI00910863;IPI00552416;IPI00552858;IPI00553169;IPI00657767;IPI00893150	Filamin-A;Alpha-filamin;Filamin-1;Endothelial actin-binding protein;Actin-binding protein 280;Non-muscle filamin;Filamin A, alpha (Actin binding protein 280);Filamin A, alpha (Actin binding protein 280), isoform CRA_b;Filamin A;Filamin A, alpha (Actin binding protein 280), isoform CRA_c;FLNA protein;FLJ00119 protein;cDNA FLJ57038, highly similar to Filamin-A;Similar to filamin C, gamma (Actin bin…	FLNA;FLN;FLN1;XX-FW83128A1.1-002;hCG_41341;XX-FW83128A1.1-001;FLJ00119;XX-FW83128A1.1-010	40827000	33525700	28355800	254320000	264778000	283253000	73	67	+	82669800	67043000	84358500	129635000	142265000	118850000	72	64		only Nuc
IPI00334914	IPI00334914	TRM1-like protein;cDNA, FLJ93224;cDNA FLJ56040	TRM1L;C1orf25;MSTP070	0	560706	0	3239000	2092820	2745480	5	5	+	NA	NA	NA	NA	NA	NA	NA	NA	NA	only Nuc
IPI00376787	IPI00376787;IPI00171252;IPI00922676;IPI00935586;IPI00921311;IPI00023672;IPI00921284;IPI00921136;IPI00921257	Histone-lysine N-methyltransferase EZH2;Enhancer of zeste homolog 2;ENX-1;Lysine N-methyltransferase 6;cDNA FLJ58779, highly similar to Enhancer of zeste homolog 2;cDNA FLJ61023, highly similar to Enhancer of zeste homolog 2;cDNA FLJ52824, highly similar to Enhancer of zeste homolog 2;EZH2 protein;Putative uncharacterized protein EZH2;Enhancer of zeste homolog 2 (Drosophila);Enhancer of zeste hom…	EZH2;KMT6;hCG_15497	690572	0	0	13925000	12096200	13925200	8	8	+	NA	NA	NA	NA	NA	NA	NA	NA	NA	only Nuc
IPI00384471	IPI00384471;IPI00032214;IPI00909573;IPI00922474;IPI00556201;IPI00879380;IPI00879179	Bromodomain containing 1;cDNA FLJ75275, highly similar to Homo sapiens bromodomain containing 1, mRNA;Bromodomain containing 1, isoform CRA_a;cDNA FLJ51161, highly similar to Bromodomain-containing protein 1;BRD1 protein;Putative uncharacterized protein DKFZp434B094;Bromodomain-containing protein 1;BR140-like protein;cDNA FLJ51158, highly similar to Bromodomain-containing protein 1;Putative uncha…	BRD1;RP3-522J7.4-003;hCG_15662;DKFZp434B094;BRL;BRPF2;DKFZp686F0325;DKFZp586E1619	954870	526860	789680	6377400	4714710	4769030	10	9	+	NA	NA	NA	NA	NA	NA	NA	NA	NA	only Nuc
IPI00394668	IPI00394668;IPI00394665;IPI00760588;IPI00025057;IPI00025058	Double-stranded RNA-specific adenosine deaminase;136 kDa double-stranded RNA-binding protein;P136;K88DSRBP;Interferon-inducible protein 4;cDNA FLJ61696, highly similar to Double-stranded RNA-specific adenosine deaminase (EC 3.5.4.-);Adenosine deaminase, RNA-specific;Adenosine deaminase, RNA-specific, isoform CRA_a;Adenosine deaminase, RNA-specific isoform ADAR-a variant;Truncated adenosine deamin…	ADAR;ADAR1;DSRAD;G1P1;IFI4;RP11-61L14.5-002;hCG_18813	27458600	27410800	24689200	116780000	135201000	122919000	30	30	+	0	0	0	2161610	579142	696100	5	5		only Nuc
IPI00411559	IPI00411559;IPI00328298;IPI00793575;IPI00794838;IPI00745048	Structural maintenance of chromosomes protein 4;Chromosome-associated polypeptide C;XCAP-C homolog;cDNA FLJ16648 fis, clone TESTI4035508, highly similar to Structural maintenance of chromosomes 4-like 1 protein;cDNA FLJ46264 fis, clone TESTI4026080, highly similar to Structural maintenance of chromosomes 4-like 1 protein;SMC4 protein	SMC4;CAPC;SMC4L1	3487500	3766440	1462510	23546000	19982200	19897000	14	14	+	1310930	692986	0	24365800	9586520	13203000	14	14		only Nuc
IPI00419373	IPI00419373;IPI00927677;IPI00455134;IPI00909208;IPI00927407;IPI00470658;IPI00927894;IPI00927189;IPI00926389	Heterogeneous nuclear ribonucleoprotein A3;cDNA FLJ52659, highly similar to Heterogeneous nuclear ribonucleoprotein A3;cDNA, FLJ79333, highly similar to Heterogeneous nuclear ribonucleoprotein A3;Heterogeneous nuclear ribonucleoprotein A3, isoform CRA_a;HNRPA3 protein;cDNA FLJ58832, highly similar to Heterogeneous nuclear ribonucleoprotein A3;cDNA FLJ59080, highly similar to Heterogeneous nuclear…	HNRNPA3;HNRPA3;hCG_2005824;D10S102	1331640	0	0	13436000	8861020	8710720	4	4	+	NA	NA	NA	NA	NA	NA	NA	NA	NA	only Nuc
IPI00419894	IPI00419894;IPI00026673;IPI00472000;IPI00472247;IPI00873332;IPI00742111;IPI00736943;IPI00741668;IPI00071696;IPI00926621;IPI00927318;IPI00877848;IPI00927701;IPI00910893	Homeobox protein cut-like 1;CCAAT displacement protein;Protein CASP;Cut-like 1, CCAAT displacement protein (Drosophila), isoform CRA_a;cDNA FLJ43086 fis, clone BRTHA3019048, highly similar to Protein CASP;Putative uncharacterized protein CUTL1	CUX1;CUTL1;hCG_17121	259116	208756	443208	2856100	2570080	14065900	8	8	+	NA	NA	NA	NA	NA	NA	NA	NA	NA	only Nuc
IPI00432040	IPI00432040;IPI00395515;IPI00171248	Polycomb protein EED;WD protein associating with integrin cytoplasmic tails 1;cDNA FLJ57352, highly similar to Mus musculus embryonic ectoderm development (Eed), mRNA;cDNA FLJ56640, highly similar to Mus musculus embryonic ectoderm development (Eed), mRNA	EED	715236	751043	0	5005700	5334470	9939030	6	6	+	NA	NA	NA	NA	NA	NA	NA	NA	NA	only Nuc
IPI00479786	IPI00479786;IPI00855957;IPI00909344;REV_IPI00396145;REV_IPI00748184;REV_IPI00879572;REV_IPI00927849;REV_IPI00879699	Far upstream element-binding protein 2;KH type-splicing regulatory protein;p75;cDNA FLJ51330, highly similar to Far upstream element-binding protein 2	KHSRP;FUBP2	27318500	29055100	17663000	396740000	373863000	441356000	33	29	+	16225000	17934200	23878000	257657000	178504000	194470000	29	25		only Nuc
IPI00549516	IPI00549516	Target of EGR1 protein 1;cDNA FLJ36001 fis, clone TESTI2015213, highly similar to Homo sapiens target of EGR1, member 1 (nuclear) (TOE1), mRNA;cDNA FLJ59313, highly similar to Homo sapiens target of EGR1, member 1 (nuclear) (TOE1), mRNA;cDNA FLJ57546, highly similar to Homo sapiens target of EGR1, member 1 (nuclear) (TOE1), mRNA	TOE1	0	0	0	1487500	1635510	1096900	3	3	+	NA	NA	NA	NA	NA	NA	NA	NA	NA	only Nuc
IPI00552142	IPI00552142;IPI00647405	Centromere protein I;Interphase centromere complex protein 19;Follicle-stimulating hormone primary response protein;FSH primary response protein 1;Leucine-rich primary response protein 1;cDNA FLJ60999, highly similar to Centromere protein I	CENPI;FSHPRH1;ICEN19;LRPR1	0	0	0	1277700	2702400	2471570	3	3	+	NA	NA	NA	NA	NA	NA	NA	NA	NA	only Nuc
IPI00552897	IPI00552897;IPI00641106;IPI00894221;IPI00470805;IPI00937211;IPI00895860;IPI00895842;IPI00895837;IPI00792132;IPI00908887;IPI00828041;IPI00795103;IPI00791591	Mediator of DNA damage checkpoint protein 1;Nuclear factor with BRCT domains 1;Mediator of DNA damage checkpoint 1 variant 3;Mediator of DNA damage checkpoint 1;cDNA FLJ51571, moderately similar to Mediator of DNA damage checkpoint protein 1	MDC1;KIAA0170;NFBD1;DAAP-285E11.7-003;DADB-118P11.6-003;DAMA-26D6.4-003;DAMC-316D20.6-003;DAQB-47P19.7-003;DASS-191K16.1-003;XXbac-BCX111D4.1-003;XXbac-BPG252P9.3-003;DAQB-47P19.7-006	2029160	1530230	1395260	11291000	12729000	15279400	20	20	+	NA	NA	NA	NA	NA	NA	NA	NA	NA	only Nuc
IPI00552920	IPI00552920;IPI00743554	Exosome complex exonuclease RRP43;Ribosomal RNA-processing protein 43;Exosome component 8;p9;Opa-interacting protein 2;Putative uncharacterized protein DKFZp564C0482	EXOSC8;OIP2;RRP43;DKFZp564C0482	0	0	0	1146200	2630880	3526430	4	4	+	NA	NA	NA	NA	NA	NA	NA	NA	NA	only Nuc
IPI00642816	IPI00642816;IPI00216125;IPI00419797	Signal recognition particle 9 kDa protein;cDNA FLJ76514, highly similar to Homo sapiens signal recognition particle 9kDa (SRP9), mRNA;HCG1781062;Signal recognition particle 9kDa, isoform CRA_a;Similar to signal recognition particle 9kD;SRP9 protein;Signal recognition particle 9 kDa isoform;Signal recognition particle 9kDa, isoform CRA_b;Putative uncharacterized protein DKFZp564M2223	SRP9;hCG_1781062;hCG_1984300;DKFZp564M2223	0	0	126007	4012700	4898070	875172	3	3	+	1209130	4731630	5304690	6990360	1169760	6691900	3	3		only Nuc
IPI00747053	IPI00747053;IPI00917823;IPI00917952	TFIIH basal transcription factor complex helicase XPB subunit;Basic transcription factor 2 89 kDa subunit;BTF2-p89;TFIIH 89 kDa subunit;DNA repair protein complementing XP-B cells;Xeroderma pigmentosum group B-complementing protein;DNA excision repair protein ERCC-3;cDNA FLJ76102, highly similar to Homo sapiens excision repair cross-complementing rodent repair deficiency, complementation group 3 …	ERCC3;XPB;XPBC;hCG_42607	368443	429351	0	4486300	4666810	4756940	10	10	+	0	0	0	2028370	2286090	1713300	6	6		only Nuc
IPI00759776	IPI00759776;IPI00013508;IPI00909239;IPI00921118;IPI00936352;IPI00032137;IPI00910616;IPI00019884;IPI00938242	ACTN1 protein;cDNA FLJ59209, highly similar to Alpha-actinin-1;Actinin alpha 1 isoform b;Alpha-actinin-1;Alpha-actinin cytoskeletal isoform;Non-muscle alpha-actinin-1;F-actin cross-linking protein;cDNA FLJ54432, highly similar to Alpha-actinin-1;Alpha-actinin 1;cDNA FLJ40884 fis, clone UTERU2000607, highly similar to Alpha-actinin-1;Actinin 1 smooth muscle variant;Actinin, alpha 1, isoform CRA_e;…	ACTN1;hCG_22243	2243940	4243050	761511	86593000	92812700	85760700	32	19	+	18068600	20618400	15141900	201932000	174908000	228800000	41	28		only Nuc
IPI00784883	IPI00784883;IPI00787950;IPI00790198;IPI00788980;IPI00791100	Male-specific lethal 1 homolog;Male-specific lethal 1-like 1;Male-specific lethal-1 homolog 1	MSL1;MSL1L1	0	0	0	4552200	2012310	3816940	5	5	+	NA	NA	NA	NA	NA	NA	NA	NA	NA	only Nuc
IPI00793443	IPI00793443;IPI00937471	Importin-5;Importin subunit beta-3;Karyopherin beta-3;Ran-binding protein 5;cDNA FLJ43041 fis, clone BRTHA3003339, highly similar to Importin beta-3;cDNA FLJ54573, highly similar to Importin beta-3;IPO5 protein	IPO5;KPNB3;RANBP5	0	16949.5	339229	2734200	2155900	1676330	5	3	+	7667050	12993600	9568280	16003300	12375800	21098000	17	16		only Nuc
IPI00794278	IPI00794278;IPI00294575;IPI00797796;IPI00909993	Cell division cycle protein 27 homolog;H-NUC;cDNA FLJ57525, highly similar to Cell division cycle protein 27 homolog	CDC27;D0S1430E;D17S978E	231995	0	0	2778700	3654960	4271330	6	6	+	NA	NA	NA	NA	NA	NA	NA	NA	NA	only Nuc
IPI00797279	IPI00797279;IPI00797945;IPI00888853	cDNA FLJ78091, highly similar to Homo sapiens ubiquitin-like, containing PHD and RING finger domains, 1 (UHRF1), mRNA;cDNA, FLJ95411, highly similar to Homo sapiens ubiquitin-like, containing PHD and RING finger domains, 1 (UHRF1), mRNA;Ubiquitin-like with PHD and ring finger domains 1;E3 ubiquitin-protein ligase UHRF1;Ubiquitin-like PHD and RING finger domain-containing protein 1;Ubiquitin-like-…	UHRF1;ICBP90;NP95;RNF106;hNp95;hCG_23497	1547380	2567050	1365940	12124000	12673800	8534850	7	6	+	NA	NA	NA	NA	NA	NA	NA	NA	NA	only Nuc
IPI00816415	IPI00816415;IPI00914995;IPI00171217;IPI00032064	A-kinase anchor protein 2;Protein kinase A-anchoring protein 2;AKAP-KL;A kinase (PRKA) anchor protein 2;cDNA FLJ55665, highly similar to A-kinase anchor protein 2	AKAP2;KIAA0920;PRKA2;RP11-470J20.3-007	0	0	285206	3250700	4463720	4055780	6	6	+	NA	NA	NA	NA	NA	NA	NA	NA	NA	only Nuc
IPI00827597	IPI00827597;IPI00034099	Epithelial splicing regulatory protein 2;RNA-binding protein 35B;RNA-binding motif protein 35B	ESRP2;RBM35B;PP7059	0	0	0	1549700	2591320	3096880	5	3	+	0	0	0	0	4210020	711990	7	5		only Nuc
IPI00844014	IPI00844014;IPI00418229	Uncharacterized protein C9orf114;cDNA FLJ51433;HSPC109	C9orf114	2043560	0	678927	20854000	14407700	15596000	6	6	+	NA	NA	NA	NA	NA	NA	NA	NA	NA	only Nuc
IPI00845355	IPI00845355;IPI00297633;IPI00220109;IPI00413734;IPI00938010;IPI00883721;IPI00739969;IPI00552321	Transcriptional regulator ATRX;ATP-dependent helicase ATRX;X-linked helicase II;X-linked nuclear protein;Znf-HX;Alpha thalassemia/mental retardation syndrome X-linked;cDNA FLJ56865, highly similar to Transcriptional regulator ATRX (EC 3.6.1.-);cDNA FLJ56848, highly similar to Transcriptional regulator ATRX (EC 3.6.1.-);cDNA FLJ56873, highly similar to Transcriptional regulator ATRX (EC 3.6.1.-);A…	ATRX;RAD54L;XH2	392301	729496	0	6831900	6334610	9490570	8	8	+	NA	NA	NA	NA	NA	NA	NA	NA	NA	only Nuc
IPI00867509	IPI00867509;IPI00798401;IPI00797709;IPI00791485;IPI00903139;IPI00789933;IPI00034860;IPI00783124;IPI00903270	Coronin-1C;Coronin-3;Coronin-1C_i2 protein;Coronin-1C_i3 protein;cDNA FLJ13143 fis, clone NT2RP3003230, highly similar to Coronin-1C;cDNA FLJ39044 fis, clone NT2RP7010275, highly similar to Coronin-1C;Coronin, actin binding protein, 1C, isoform CRA_a;cDNA FLJ51205, highly similar to Coronin-1C;cDNA, FLJ79403, highly similar to Coronin-1C;cDNA, FLJ78964, highly similar to Coronin-1C;Coronin, actin…	CORO1C;CRNN4;hCG_15695	1797630	4806000	1849310	33794000	35835500	29486000	12	12	+	NA	NA	NA	NA	NA	NA	NA	NA	NA	only Nuc
IPI00877863	IPI00877863;IPI00031076;IPI00554688;IPI00552945	cDNA FLJ77471, highly similar to Homo sapiens cyclin C (CCNC), transcript variant 1, mRNA;Cyclin-C;SRB11 homolog;Cyclin C;Cyclin C, isoform CRA_a;cDNA FLJ52012, highly similar to Cyclin-C;CCNC protein	CCNC;hCG_1757197;RP1-199J3.1-005	92471.7	252618	0	2391600	1529850	993144	3	3	+	NA	NA	NA	NA	NA	NA	NA	NA	NA	only Nuc
IPI00887678	IPI00887678;IPI00419585;IPI00910407;IPI00925747;IPI00925411;IPI00937169;IPI00657716;IPI00030144;IPI00455871;IPI00743690;IPI00374732;IPI00938023;IPI00787316;IPI00886744;IPI00479480;IPI00938414;IPI00935692;IPI00879182	Peptidyl-prolyl cis-trans isomerase A;Cyclophilin A;Cyclosporin A-binding protein;Peptidyl-prolyl cis-trans isomerase;Peptidylprolyl isomerase A (Cyclophilin A);cDNA FLJ75025, highly similar to Homo sapiens peptidylprolyl isomerase A (cyclophilin A) (PPIA), transcript variant 2, mRNA	PPIA;CYPA	52907.6	0	0	1020700	2916970	1958040	5	5	+	59533300	57370800	47244100	25906600	36347100	31744000	13	11		only Nuc
IPI00889541	IPI00889541;IPI00651653;IPI00651677;IPI00023785;IPI00879638;IPI00847768	Probable ATP-dependent RNA helicase DDX17;DEAD box protein 17;RNA-dependent helicase p72;DEAD box protein p72;DEAD (Asp-Glu-Ala-Asp) box polypeptide 17;DEAD (Asp-Glu-Ala-Asp) box polypeptide 17, isoform CRA_c;DEAD box polypeptide 17 isoform p82 variant;cDNA FLJ58652, highly similar to Probable ATP-dependent RNA helicase DDX17 (EC 3.6.1.-)	DDX17;RP3-434P1.4-009;RP3-434P1.4-001;hCG_41697;RP3-434P1.4-005	32531500	35250600	32890200	144740000	139666000	163895000	28	21	+	23789400	24155500	17590800	66640800	60364200	66927000	23	17		only Nuc
IPI00900293	IPI00900293;IPI00289334;IPI00477536;IPI00382696;IPI00382697;IPI00382700;IPI00382698;IPI00382699;IPI00798140;IPI00798186	Filamin B;Filamin-B;Beta-filamin;Actin-binding-like protein;Thyroid autoantigen;Truncated actin-binding protein;ABP-280 homolog;ABP-278;Filamin 3;Filamin homolog 1;Putative uncharacterized protein DKFZp686A1668;Filamin B variant 2	FLNB;FLN1L;FLN3;TABP;TAP;DKFZp686A1668	27873200	31064000	18493100	147590000	141443000	132613000	73	67	+	69621300	55476300	61211600	73380500	108784000	72992000	69	62		only Nuc
IPI00921819	IPI00921819;IPI00514295;IPI00386740;IPI00329602;IPI00220051;IPI00183425;IPI00647476;IPI00551026;IPI00064534	cDNA FLJ56007, highly similar to Cip1-interacting zinc finger protein;cDNA FLJ78484, highly similar to Homo sapiens CDKN1A interacting zinc finger protein 1 (CIZ1), mRNA;cDNA FLJ59651, highly similar to Cip1-interacting zinc finger protein;cDNA, FLJ79292, highly similar to Cip1-interacting zinc finger protein;CDKN1A interacting zinc finger protein 1;CDKN1A interacting zinc finger protein 1, isofo…	CIZ1;RP11-395P17.7-020;hCG_2039663;RP11-395P17.7-022;LSFR1;NP94;ZNF356;RP11-395P17.7-023;RP11-395P17.7-018;RP11-395P17.7-026;RP11-395P17.7-019;RP11-395P17.7-021	0	0	0	2128900	2057060	2098730	5	5	+	NA	NA	NA	NA	NA	NA	NA	NA	NA	only Nuc

## Sheet: 8 IPI both Total&Nuc
ID	Protein Names	Gene Names	Z.S616 Nuc-1 [Control]	Z.S616 Nuc-2 [Control]	Z.S616 Nuc-3 [Control]	Z.S614 Nuc-1 [Exp.]	Z.S614 Nuc-2 [Exp.]	Z.S614 Nuc-3 [Exp.]	Peptides (seq)	Unique Peptides (seq)	t-test Significant (0.005,1) (75 IPI )	Z.S616-Total 1 [Control]	Z.S616-Total 2 [Control]	Z.S616-Total 3 [Control]	Z.S614-Total 1 [Exp.]	Z.S614-Total 2 [Exp.]	Z.S614-Total 3 [Exp.]	Peptides (seq)	Unique Peptides (seq)	t-test Significant (0.005,1) (91 IPI )
IPI00217223	Multifunctional protein ADE2;Phosphoribosylaminoimidazole-succinocarboxamide synthase;SAICAR synthetase;Phosphoribosylaminoimidazole carboxylase;AIR carboxylase;Putative uncharacterized protein DKFZp781N1372	PAICS;ADE2;AIRC;PAIS;DKFZp781N1372	150539	142179	0	8789800	6354660	5946660	6	6	+	1828960	2704620	2461930	33968600	31044000	39065000	17	17	+
IPI00106495	Condensin complex subunit 3;Non-SMC condensin I complex subunit G;Chromosome-associated protein G;Condensin subunit CAP-G;XCAP-G homolog;Antigen NY-MEL-3;Non-SMC condensin I complex, subunit G	NCAPG;CAPG;NYMEL3	953546	451109	376847	7636300	8066780	4461590	8	8	+	0	0	0	4458480	4110960	4516600	8	8	+
IPI00299524	Condensin complex subunit 1;Non-SMC condensin I complex subunit D2;Chromosome condensation-related SMC-associated protein 1;Chromosome-associated protein D2;XCAP-D2 homolog;cDNA FLJ12449 fis, clone NT2RM1000314, highly similar to Condensin complex subunit 1;cDNA FLJ46496 fis, clone THYMU3028702, highly similar to Condensin complex subunit 1;cDNA FLJ58740, highly similar to Condensin complex subun…	NCAPD2;CAPD2;CNAP1;KIAA0159	416869	781570	1411150	6270600	6299600	9834390	10	10	+	140297	0	0	3370130	7213840	8788500	10	10	+
IPI00797684	Epithelial splicing regulatory protein 1;RNA-binding protein 35A;RNA-binding motif protein 35A;Putative uncharacterized protein ESRP1	ESRP1;RBM35A	0	0	0	11029000	14769600	12349000	8	6	+	0	0	0	11948700	11136400	19176000	7	5	+
IPI00414315	Epidermal growth factor receptor kinase substrate 8-like protein 2;Epidermal growth factor receptor pathway substrate 8-related protein 2;EPS8-like protein 2;EPS8L2 protein	EPS8L2;EPS8R2;PP13181	0	0	0	5827500	6075500	5945340	6	6	+	0	0	0	19404100	19208800	22970000	13	13	+
IPI00020991	CDKN2A-interacting protein;Collaborator of ARF;cDNA FLJ38861 fis, clone MESAN2011984, highly similar to Homo sapiens collaborates/cooperates with ARF (alternate reading frame) protein (CARF), mRNA;Putative uncharacterized protein DKFZp686M0665	CDKN2AIP;CARF;DKFZp686M0665	4904960	4250150	1586380	31824000	29979200	30133400	14	14	+	0	0	0	30024600	21039500	31347000	11	11	+
IPI00646917	Cleavage and polyadenylation specificity factor subunit 5;Cleavage and polyadenylation specificity factor 25 kDa subunit;Pre-mRNA cleavage factor Im 25 kDa subunit;Nucleoside diphosphate-linked moiety X motif 21;cDNA, FLJ93125, highly similar to Homo sapiens cleavage and polyadenylation specific factor 5, 25 kDa(CPSF5), mRNA	NUDT21;CFIM25;CPSF25;CPSF5	5478860	4184140	6452400	27396000	33168500	31986600	7	7	+	553803	1346940	468243	22281600	17460300	29869000	7	7	+
IPI00103517	ATR-interacting protein;ATM and Rad3-related-interacting protein;cDNA FLJ53200, highly similar to ATR-interacting protein;Putative uncharacterized protein ATRIP	ATRIP;AGS1	0	0	0	3773100	4507500	3221960	7	7	+	0	0	0	11631700	11357600	6226300	11	11	+

## Sheet: Notes
Name	Description
Majority IPI	These are the IDs of those proteins that have at least half of the peptides that the leading protein has.
IPIs	ID(s) of protein(s) in IPI HUMAN database (v3.61) contained within the group.
Protein names	Name(s) of protein(s) contained within the group.
Gene names	Name(s) of the gene(s) associated to the protein(s) contained within the group.
Z.S616 Nuc-1 [Control]	Normalized protein intensity of given sample in Nuc Exp. Intensity is summed up eXtracted Ion Current (XIC) of all isotopic clusters associated with the identified peptides in the given protein group.
Z.S616 Nuc-2 [Control]	Normalized protein intensity of given sample in Nuc Exp. Intensity is summed up eXtracted Ion Current (XIC) of all isotopic clusters associated with the identified peptides in the given protein group.
Z.S616 Nuc-3 [Control]	Normalized protein intensity of given sample in Nuc Exp. Intensity is summed up eXtracted Ion Current (XIC) of all isotopic clusters associated with the identified peptides in the given protein group.
Z.S614 Nuc-1 [Exp.]	Normalized protein intensity of given sample in Nuc Exp. Intensity is summed up eXtracted Ion Current (XIC) of all isotopic clusters associated with the identified peptides in the given protein group.
Z.S614 Nuc-2 [Exp.]	Normalized protein intensity of given sample in Nuc Exp. Intensity is summed up eXtracted Ion Current (XIC) of all isotopic clusters associated with the identified peptides in the given protein group.
Z.S614 Nuc-3 [Exp.]	Normalized protein intensity of given sample in Nuc Exp. Intensity is summed up eXtracted Ion Current (XIC) of all isotopic clusters associated with the identified peptides in the given protein group.
Peptides	The total number of peptide sequences associated with the protein group (i.e. for all the proteins in the group).
Unique peptides	The total number of unique peptides associated with the protein group (i.e. these peptides are not shared with another protein group).
t-test Significant (0.005,1) (75 IPI )	"+" significantly changed between given Control and Exp. group. (Threshold value =0.005, SO=1) (Significant protein group number).
Z.S616-Total 1 [control]	Normalized protein intensity of given sample in Total Exp. Intensity is summed up eXtracted Ion Current (XIC) of all isotopic clusters associated with the identified peptides in the given protein group.
Z.S616-Total 2 [control]	Normalized protein intensity of given sample in Total Exp. Intensity is summed up eXtracted Ion Current (XIC) of all isotopic clusters associated with the identified peptides in the given protein group.
Z.S616-Total 3 [control]	Normalized protein intensity of given sample in Total Exp. Intensity is summed up eXtracted Ion Current (XIC) of all isotopic clusters associated with the identified peptides in the given protein group.
Z.S614-Total 1 [Exp.]	Normalized protein intensity of given sample in Total Exp. Intensity is summed up eXtracted Ion Current (XIC) of all isotopic clusters associated with the identified peptides in the given protein group.
Z.S614-Total 2 Exp.]	Normalized protein intensity of given sample in Total Exp. Intensity is summed up eXtracted Ion Current (XIC) of all isotopic clusters associated with the identified peptides in the given protein group.
Z.S614-Total 3 [Exp.]	Normalized protein intensity of given sample in Total Exp. Intensity is summed up eXtracted Ion Current (XIC) of all isotopic clusters associated with the identified peptides in the given protein group.
Peptides (seq)	The total number of peptide sequences associated with the protein group (i.e. for all the proteins in the group).
Unique Peptides (seq)	The total number of unique peptides associated with the protein group (i.e. these peptides are not shared with another protein group).
t-test Significant (0.005,1) (91 IPI )	"+" significantly changed between given Control and Exp. group. (Threshold value =0.005, SO=1) (Significant protein group number).
comment	Exp. comment
