# Supplementary material for: Chemical biology reveals CARF as a positive regulator of canonical Wnt signaling by promoting TCF/β-catenin transcriptional activity
Source: Cell Discov. 2017 Jan 31;3:17003–. doi: 10.1038/celldisc.2017.3 (PMC5387711; doi:10.1038/celldisc.2017.3)
Supplement: Supplementary Data Set 2 [file celldisc20173-s3.xlsx]

## Sheet: Exp.1
Gene Symbol	Probe Set ID	rma-Signal				Representative Public ID	Gene Title		Gene Ontology Biological Process	Gene Ontology Cellular Component	Gene Ontology Molecular Function	Pathway
		C-NC	W-NC	W-CARF	W-β-cat
OTTHUMG00000173400 /// RP11-401P9.4	229613_PM_at	9.06208	47.7599	39.4533	7.88396	BF724178	NULL /// NULL		---	---	---	---
KRTAP2-3 /// KRTAP2-4	1555673_PM_at	40.9852	159.142	174.208	64.6499	BC012486	keratin associated protein 2-3 /// keratin associated protein 2-4		---	0005882 // intermediate filament // inferred from electronic annotation /// 0045095 // keratin filament // inferred from electronic annotation	---	---
CCDC67	1554072_PM_s_at	15.01	55.7362	28.8839	6.97222	BC031247	coiled-coil domain containing 67		0006886 // intracellular protein transport // inferred from electronic annotation /// 0006955 // immune response // inferred from electronic annotation /// 0019882 // antigen processing and presentation // inferred from electronic annotation	0016020 // membrane // inferred from electronic annotation	0042289 // MHC class II protein binding // inferred from electronic annotation	---
AXIN2	222696_PM_at	186.485	653.211	651.806	72.2281	BF684446	axin 2		0001756 // somitogenesis // inferred from electronic annotation /// 0001934 // positive regulation of protein phosphorylation // inferred from mutant phenotype /// 0001957 // intramembranous ossification // not recorded /// 0003413 // chondrocyte differentiation involved in endochondral bone morphogenesis // inferred from electronic annotation /// 0007165 // signal transduction // inferred from e…	0005622 // intracellular // inferred from electronic annotation /// 0005634 // nucleus // inferred from direct assay /// 0005737 // cytoplasm // inferred from direct assay /// 0005813 // centrosome // inferred from direct assay /// 0005881 // cytoplasmic microtubule // not recorded /// 0005886 // plasma membrane // not recorded /// 0005938 // cell cortex // not recorded /// 0014069 // postsynapti…	0004871 // signal transducer activity // inferred from electronic annotation /// 0005096 // GTPase activator activity // not recorded /// 0005515 // protein binding // inferred from electronic annotation /// 0005515 // protein binding // inferred from physical interaction /// 0008013 // beta-catenin binding // not recorded /// 0008013 // beta-catenin binding // non-traceable author statement /// …	---
CCDC67	1554071_PM_at	8.57719	28.86	16.9228	6.55212	BC031247	coiled-coil domain containing 67		0006886 // intracellular protein transport // inferred from electronic annotation /// 0006955 // immune response // inferred from electronic annotation /// 0019882 // antigen processing and presentation // inferred from electronic annotation	0016020 // membrane // inferred from electronic annotation	0042289 // MHC class II protein binding // inferred from electronic annotation	---
TNFRSF11B	204933_PM_s_at	61.8793	203.133	83.0083	27.4587	NM_002546	tumor necrosis factor receptor superfamily, member 11b		0001501 // skeletal system development // traceable author statement /// 0006915 // apoptotic process // inferred from electronic annotation /// 0007165 // signal transduction // inferred from electronic annotation /// 0007584 // response to nutrient // inferred from electronic annotation /// 0010035 // response to inorganic substance // inferred from electronic annotation /// 0030198 // extracel…	0005576 // extracellular region // traceable author statement /// 0005578 // proteinaceous extracellular matrix // inferred from electronic annotation /// 0005615 // extracellular space // inferred from direct assay	0004872 // receptor activity // traceable author statement /// 0005125 // cytokine activity // traceable author statement /// 0005515 // protein binding // inferred from electronic annotation	---
---	230319_PM_at	12.3524	39.327	41.3156	6.92162	AI222435	---		---	---	---	---
VSNL1	203797_PM_at	103.254	328.478	293.392	15.8365	AF039555	visinin-like 1		---	---	0005509 // calcium ion binding // inferred from electronic annotation /// 0046872 // metal ion binding // inferred from electronic annotation	---
TNFRSF11B	204932_PM_at	81.2288	251.502	111.349	47.0024	BF433902	tumor necrosis factor receptor superfamily, member 11b		0001501 // skeletal system development // traceable author statement /// 0006915 // apoptotic process // inferred from electronic annotation /// 0007165 // signal transduction // inferred from electronic annotation /// 0007584 // response to nutrient // inferred from electronic annotation /// 0010035 // response to inorganic substance // inferred from electronic annotation /// 0030198 // extracel…	0005576 // extracellular region // traceable author statement /// 0005578 // proteinaceous extracellular matrix // inferred from electronic annotation /// 0005615 // extracellular space // inferred from direct assay	0004872 // receptor activity // traceable author statement /// 0005125 // cytokine activity // traceable author statement /// 0005515 // protein binding // inferred from electronic annotation	---
NDNF	219747_PM_at	33.6357	99.2926	97.0079	38.3369	NM_024574	neuron-derived neurotrophic factor		0001764 // neuron migration // inferred from direct assay /// 0007399 // nervous system development // inferred from electronic annotation /// 0010811 // positive regulation of cell-substrate adhesion // inferred from sequence or structural similarity /// 0010976 // positive regulation of neuron projection development // inferred from direct assay /// 0016049 // cell growth // inferred from direc…	0005576 // extracellular region // inferred from direct assay /// 0031012 // extracellular matrix // inferred from sequence or structural similarity	0005515 // protein binding // inferred from electronic annotation /// 0005539 // glycosaminoglycan binding // inferred from sequence or structural similarity /// 0008201 // heparin binding // inferred from sequence or structural similarity	---
VSNL1	203798_PM_s_at	30.4653	88.9086	85.0221	10.894	NM_003385	visinin-like 1		---	---	0005509 // calcium ion binding // inferred from electronic annotation /// 0046872 // metal ion binding // inferred from electronic annotation	---
CXADR	226374_PM_at	40.3362	115.933	88.161	27.0154	BG260087	coxsackie virus and adenovirus receptor		0007005 // mitochondrion organization // inferred from sequence or structural similarity /// 0007155 // cell adhesion // inferred from electronic annotation /// 0007157 // heterophilic cell-cell adhesion // inferred from direct assay /// 0007507 // heart development // inferred from sequence or structural similarity /// 0007596 // blood coagulation // traceable author statement /// 0008354 // ger…	0001669 // acrosomal vesicle // inferred from sequence or structural similarity /// 0005576 // extracellular region // inferred from electronic annotation /// 0005615 // extracellular space // inferred from direct assay /// 0005634 // nucleus // inferred from direct assay /// 0005730 // nucleolus // inferred from direct assay /// 0005886 // plasma membrane // inferred from direct assay /// 000588…	0001618 // viral receptor activity // inferred from electronic annotation /// 0005102 // receptor binding // inferred from physical interaction /// 0005515 // protein binding // inferred from physical interaction /// 0008013 // beta-catenin binding // inferred from physical interaction /// 0030165 // PDZ domain binding // inferred from physical interaction /// 0042802 // identical protein binding…	---
WNT11	206737_PM_at	90.3958	252.753	144.753	17.6379	NM_004626	wingless-type MMTV integration site family, member 11		0001649 // osteoblast differentiation // inferred from electronic annotation /// 0001822 // kidney development // inferred from electronic annotation /// 0003151 // outflow tract morphogenesis // inferred from electronic annotation /// 0006468 // protein phosphorylation // inferred from mutant phenotype /// 0007275 // multicellular organismal development // inferred from electronic annotation ///…	0005576 // extracellular region // inferred from electronic annotation /// 0005576 // extracellular region // traceable author statement /// 0005578 // proteinaceous extracellular matrix // inferred from electronic annotation /// 0005615 // extracellular space // not recorded /// 0005737 // cytoplasm // inferred from direct assay /// 0005886 // plasma membrane // --- /// 0031012 // extracellular …	0001664 // G-protein coupled receptor binding // --- /// 0005099 // Ras GTPase activator activity // inferred from mutant phenotype /// 0005102 // receptor binding // inferred from electronic annotation /// 0005109 // frizzled binding // not recorded /// 0005515 // protein binding // inferred from electronic annotation /// 0030295 // protein kinase activator activity // inferred from mutant pheno…	Wnt_signaling // GenMAPP
PDE4D	204491_PM_at	15.0238	40.3175	12.9628	9.32129	R40917	phosphodiesterase 4D, cAMP-specific		0002027 // regulation of heart rate // inferred from sequence or structural similarity /// 0006198 // cAMP catabolic process // inferred from electronic annotation /// 0006198 // cAMP catabolic process // inferred from mutant phenotype /// 0006939 // smooth muscle contraction // inferred from electronic annotation /// 0007165 // signal transduction // inferred from electronic annotation /// 00075…	0005737 // cytoplasm // inferred from electronic annotation /// 0005815 // microtubule organizing center // inferred from electronic annotation /// 0005829 // cytosol // traceable author statement /// 0005856 // cytoskeleton // inferred from electronic annotation /// 0005891 // voltage-gated calcium channel complex // inferred from sequence or structural similarity /// 0016020 // membrane // infe…	0003824 // catalytic activity // inferred from electronic annotation /// 0004114 // 3',5'-cyclic-nucleotide phosphodiesterase activity // non-traceable author statement /// 0004115 // 3',5'-cyclic-AMP phosphodiesterase activity // traceable author statement /// 0005515 // protein binding // inferred from physical interaction /// 0008081 // phosphoric diester hydrolase activity // inferred from el…	G_Protein_Signaling // GenMAPP /// Smooth_muscle_contraction // GenMAPP
DOCK4	205003_PM_at	91.347	238.113	165.759	45.2488	NM_014705	dedicator of cytokinesis 4		0007165 // signal transduction // inferred from electronic annotation /// 0007264 // small GTPase mediated signal transduction // inferred from electronic annotation /// 0032855 // positive regulation of Rac GTPase activity // inferred from direct assay /// 0060326 // cell chemotaxis // inferred from mutant phenotype	0005622 // intracellular // inferred from electronic annotation /// 0005737 // cytoplasm // inferred from electronic annotation /// 0005829 // cytosol // inferred from direct assay /// 0012505 // endomembrane system // inferred from electronic annotation /// 0016020 // membrane // inferred from direct assay /// 0032420 // stereocilium // inferred from sequence or structural similarity /// 0032421…	0005085 // guanyl-nucleotide exchange factor activity // inferred from electronic annotation /// 0005515 // protein binding // inferred from physical interaction /// 0017124 // SH3 domain binding // inferred from electronic annotation /// 0030165 // PDZ domain binding // inferred from physical interaction /// 0030675 // Rac GTPase activator activity // inferred from direct assay /// 0030971 // re…	---
CYP24A1	206504_PM_at	50.0331	126.51	124.655	13.2466	NM_000782	cytochrome P450, family 24, subfamily A, polypeptide 1		0001649 // osteoblast differentiation // inferred from expression pattern /// 0006766 // vitamin metabolic process // traceable author statement /// 0006805 // xenobiotic metabolic process // traceable author statement /// 0008202 // steroid metabolic process // traceable author statement /// 0033280 // response to vitamin D // inferred from direct assay /// 0042359 // vitamin D metabolic process…	0005739 // mitochondrion // inferred from electronic annotation /// 0005743 // mitochondrial inner membrane // traceable author statement	0004497 // monooxygenase activity // inferred from electronic annotation /// 0005506 // iron ion binding // inferred from electronic annotation /// 0008403 // 25-hydroxycholecalciferol-24-hydroxylase activity // inferred from electronic annotation /// 0009055 // electron carrier activity // inferred from electronic annotation /// 0016491 // oxidoreductase activity // non-traceable author statemen…	---
DKK2	219908_PM_at	9.25707	23.3964	19.2596	8.93832	NM_014421	dickkopf WNT signaling pathway inhibitor 2		0006355 // regulation of transcription, DNA-dependent // inferred from electronic annotation /// 0007275 // multicellular organismal development // inferred from electronic annotation /// 0016055 // Wnt receptor signaling pathway // inferred from electronic annotation /// 0030178 // negative regulation of Wnt receptor signaling pathway // inferred from electronic annotation /// 0090090 // negativ…	0005576 // extracellular region // inferred from electronic annotation /// 0005615 // extracellular space // inferred from direct assay /// 0005634 // nucleus // inferred from electronic annotation	0000981 // sequence-specific DNA binding RNA polymerase II transcription factor activity // inferred from electronic annotation /// 0008270 // zinc ion binding // inferred from electronic annotation	---
KANK4	229125_PM_at	100.25	249.408	293.722	26.5672	AA456955	KN motif and ankyrin repeat domains 4		---	0005737 // cytoplasm // inferred from electronic annotation	0005515 // protein binding // inferred from electronic annotation	---
DACH1	228915_PM_at	16.6007	40.784	21.1031	14.3087	AI650353	dachshund homolog 1 (Drosophila)		0000122 // negative regulation of transcription from RNA polymerase II promoter // inferred from electronic annotation /// 0001967 // suckling behavior // inferred from electronic annotation /// 0006351 // transcription, DNA-dependent // inferred from electronic annotation /// 0006355 // regulation of transcription, DNA-dependent // inferred from electronic annotation /// 0007275 // multicellular…	0005634 // nucleus // inferred from direct assay /// 0005667 // transcription factor complex // inferred from electronic annotation /// 0005730 // nucleolus // inferred from direct assay /// 0005737 // cytoplasm // inferred from electronic annotation	0000166 // nucleotide binding // inferred from electronic annotation /// 0001075 // RNA polymerase II core promoter sequence-specific DNA binding transcription factor activity involved in preinitiation complex assembly // inferred from electronic annotation /// 0001078 // RNA polymerase II core promoter proximal region sequence-specific DNA binding transcription factor activity involved in negati…	---
FAS	204780_PM_s_at	73.0938	179.308	144.806	28.3041	AA164751	Fas cell surface death receptor		0001666 // response to hypoxia // inferred from electronic annotation /// 0002377 // immunoglobulin production // inferred from electronic annotation /// 0003014 // renal system process // inferred from electronic annotation /// 0006461 // protein complex assembly // traceable author statement /// 0006915 // apoptotic process // inferred from direct assay /// 0006915 // apoptotic process // trace…	0005576 // extracellular region // inferred from electronic annotation /// 0005634 // nucleus // inferred from direct assay /// 0005737 // cytoplasm // inferred from direct assay /// 0005829 // cytosol // non-traceable author statement /// 0005886 // plasma membrane // inferred from direct assay /// 0005886 // plasma membrane // traceable author statement /// 0009897 // external side of plasma me…	0004871 // signal transducer activity // traceable author statement /// 0004872 // receptor activity // non-traceable author statement /// 0004888 // transmembrane signaling receptor activity // inferred from electronic annotation /// 0005031 // tumor necrosis factor-activated receptor activity // inferred from electronic annotation /// 0005515 // protein binding // inferred from physical interac…	Apoptosis // GenMAPP /// Apoptosis_GenMAPP // GenMAPP /// Apoptosis_KEGG // GenMAPP
ENC1	201340_PM_s_at	275.978	676.682	558.683	95.9086	AF010314	ectodermal-neural cortex 1 (with BTB domain)		0007275 // multicellular organismal development // traceable author statement /// 0007399 // nervous system development // traceable author statement /// 0010499 // proteasomal ubiquitin-independent protein catabolic process // inferred from direct assay /// 0016567 // protein ubiquitination // inferred from direct assay /// 0017148 // negative regulation of translation // inferred from direct as…	0005634 // nucleus // traceable author statement /// 0005737 // cytoplasm // inferred from direct assay /// 0005856 // cytoskeleton // inferred from electronic annotation /// 0016363 // nuclear matrix // inferred from electronic annotation /// 0031463 // Cul3-RING ubiquitin ligase complex // inferred from direct assay	0003779 // actin binding // inferred from electronic annotation /// 0005515 // protein binding // inferred from physical interaction	---
FAS	216252_PM_x_at	20.1227	49.0216	35.0376	11.0762	Z70519	Fas cell surface death receptor		0002377 // immunoglobulin production // inferred from electronic annotation /// 0003014 // renal system process // inferred from electronic annotation /// 0006461 // protein complex assembly // traceable author statement /// 0006915 // apoptotic process // inferred from direct assay /// 0006915 // apoptotic process // traceable author statement /// 0006917 // induction of apoptosis // traceable a…	0005576 // extracellular region // inferred from electronic annotation /// 0005634 // nucleus // inferred from direct assay /// 0005737 // cytoplasm // inferred from direct assay /// 0005829 // cytosol // non-traceable author statement /// 0005886 // plasma membrane // inferred from direct assay /// 0005886 // plasma membrane // traceable author statement /// 0009897 // external side of plasma me…	0004871 // signal transducer activity // traceable author statement /// 0004872 // receptor activity // non-traceable author statement /// 0004888 // transmembrane signaling receptor activity // inferred from electronic annotation /// 0005515 // protein binding // inferred from physical interaction /// 0019900 // kinase binding // inferred from physical interaction /// 0042802 // identical protei…	Apoptosis // GenMAPP /// Apoptosis_GenMAPP // GenMAPP /// Apoptosis_KEGG // GenMAPP
RORA	226682_PM_at	61.0437	145.327	86.3547	46.4668	AW006185	RAR-related orphan receptor A		0006351 // transcription, DNA-dependent // inferred from electronic annotation /// 0006355 // regulation of transcription, DNA-dependent // inferred from electronic annotation /// 0006367 // transcription initiation from RNA polymerase II promoter // traceable author statement /// 0006809 // nitric oxide biosynthetic process // inferred from electronic annotation /// 0007165 // signal transductio…	0005634 // nucleus // inferred from electronic annotation /// 0005654 // nucleoplasm // traceable author statement	0003677 // DNA binding // inferred from electronic annotation /// 0003700 // sequence-specific DNA binding transcription factor activity // inferred from direct assay /// 0003707 // steroid hormone receptor activity // inferred from electronic annotation /// 0004879 // ligand-activated sequence-specific DNA binding RNA polymerase II transcription factor activity // inferred from electronic annota…	Nuclear_Receptors // GenMAPP
DACH1	205471_PM_s_at	7.86458	18.6787	7.92153	5.9847	AW772082	dachshund homolog 1 (Drosophila)		0000122 // negative regulation of transcription from RNA polymerase II promoter // inferred from electronic annotation /// 0001967 // suckling behavior // inferred from electronic annotation /// 0006351 // transcription, DNA-dependent // inferred from electronic annotation /// 0006355 // regulation of transcription, DNA-dependent // inferred from electronic annotation /// 0007275 // multicellular…	0005634 // nucleus // inferred from direct assay /// 0005667 // transcription factor complex // inferred from electronic annotation /// 0005730 // nucleolus // inferred from direct assay /// 0005737 // cytoplasm // inferred from electronic annotation	0000166 // nucleotide binding // inferred from electronic annotation /// 0001075 // RNA polymerase II core promoter sequence-specific DNA binding transcription factor activity involved in preinitiation complex assembly // inferred from electronic annotation /// 0001078 // RNA polymerase II core promoter proximal region sequence-specific DNA binding transcription factor activity involved in negati…	---
FAS	215719_PM_x_at	34.3345	81.0084	55.477	12.0021	X83493	Fas cell surface death receptor		0002377 // immunoglobulin production // inferred from electronic annotation /// 0003014 // renal system process // inferred from electronic annotation /// 0006461 // protein complex assembly // traceable author statement /// 0006915 // apoptotic process // inferred from direct assay /// 0006915 // apoptotic process // traceable author statement /// 0006917 // induction of apoptosis // traceable a…	0005576 // extracellular region // inferred from electronic annotation /// 0005634 // nucleus // inferred from direct assay /// 0005737 // cytoplasm // inferred from direct assay /// 0005829 // cytosol // non-traceable author statement /// 0005886 // plasma membrane // inferred from direct assay /// 0005886 // plasma membrane // traceable author statement /// 0009897 // external side of plasma me…	0004871 // signal transducer activity // traceable author statement /// 0004872 // receptor activity // non-traceable author statement /// 0004888 // transmembrane signaling receptor activity // inferred from electronic annotation /// 0005515 // protein binding // inferred from physical interaction /// 0019900 // kinase binding // inferred from physical interaction /// 0042802 // identical protei…	Apoptosis // GenMAPP /// Apoptosis_GenMAPP // GenMAPP /// Apoptosis_KEGG // GenMAPP
FOXQ1	227475_PM_at	86.1745	199.038	220.137	33.1336	AI676059	forkhead box Q1		0000122 // negative regulation of transcription from RNA polymerase II promoter // --- /// 0006309 // apoptotic DNA fragmentation // not recorded /// 0006351 // transcription, DNA-dependent // inferred from electronic annotation /// 0006355 // regulation of transcription, DNA-dependent // inferred from electronic annotation /// 0007389 // pattern specification process // not recorded /// 0009790 …	0005634 // nucleus // inferred from electronic annotation /// 0005667 // transcription factor complex // not recorded	0003677 // DNA binding // inferred from electronic annotation /// 0003690 // double-stranded DNA binding // not recorded /// 0003700 // sequence-specific DNA binding transcription factor activity // inferred from electronic annotation /// 0003705 // RNA polymerase II distal enhancer sequence-specific DNA binding transcription factor activity // not recorded /// 0008134 // transcription factor bin…	---
SLC38A4	220786_PM_s_at	25.8417	59.3779	26.7913	9.37235	NM_018018	solute carrier family 38, member 4		0003333 // amino acid transmembrane transport // inferred from electronic annotation /// 0006810 // transport // inferred from electronic annotation /// 0006811 // ion transport // traceable author statement /// 0006814 // sodium ion transport // inferred from electronic annotation /// 0006865 // amino acid transport // traceable author statement /// 0055085 // transmembrane transport // traceabl…	0005886 // plasma membrane // traceable author statement /// 0016020 // membrane // inferred from electronic annotation /// 0016021 // integral to membrane // inferred from electronic annotation	0015171 // amino acid transmembrane transporter activity // inferred from electronic annotation /// 0015293 // symporter activity // inferred from electronic annotation	---
CH25H	206932_PM_at	12.496	25.9469	25.4412	9.78121	NM_003956	cholesterol 25-hydroxylase		0006629 // lipid metabolic process // traceable author statement /// 0006633 // fatty acid biosynthetic process // inferred from electronic annotation /// 0006694 // steroid biosynthetic process // inferred from electronic annotation /// 0006699 // bile acid biosynthetic process // traceable author statement /// 0008202 // steroid metabolic process // inferred from electronic annotation /// 00082…	0005783 // endoplasmic reticulum // inferred from electronic annotation /// 0005789 // endoplasmic reticulum membrane // inferred from electronic annotation /// 0005829 // cytosol // traceable author statement /// 0016020 // membrane // inferred from electronic annotation /// 0016021 // integral to membrane // inferred from electronic annotation	0001567 // cholesterol 25-hydroxylase activity // inferred from electronic annotation /// 0004497 // monooxygenase activity // inferred from electronic annotation /// 0005506 // iron ion binding // inferred from electronic annotation /// 0008395 // steroid hydroxylase activity // traceable author statement /// 0016491 // oxidoreductase activity // inferred from electronic annotation /// 0046872 /…	---
CCR1	205099_PM_s_at	15.2162	31.1227	15.003	10.1508	NM_001295	chemokine (C-C motif) receptor 1		0002407 // dendritic cell chemotaxis // traceable author statement /// 0006816 // calcium ion transport // inferred from direct assay /// 0006874 // cellular calcium ion homeostasis // inferred from direct assay /// 0006887 // exocytosis // inferred from direct assay /// 0006935 // chemotaxis // non-traceable author statement /// 0006954 // inflammatory response // inferred from electronic annota…	0005886 // plasma membrane // inferred from direct assay /// 0005886 // plasma membrane // inferred from mutant phenotype /// 0005886 // plasma membrane // traceable author statement /// 0005887 // integral to plasma membrane // traceable author statement /// 0009897 // external side of plasma membrane // inferred from direct assay /// 0016020 // membrane // inferred from electronic annotation //…	0004435 // phosphatidylinositol phospholipase C activity // inferred from direct assay /// 0004871 // signal transducer activity // inferred from electronic annotation /// 0004930 // G-protein coupled receptor activity // inferred from electronic annotation /// 0004950 // chemokine receptor activity // inferred from direct assay /// 0005515 // protein binding // inferred from physical interaction…	GPCRDB_Class_A_Rhodopsin-like // GenMAPP /// Peptide_GPCRs // GenMAPP
---	232541_PM_at	68.9559	141.006	114.584	37.8773	AK000106	---		---	---	---	---
NEK1	211086_PM_x_at	20.8753	42.2496	25.3138	18.7231	Z25431	NIMA-related kinase 1		0006468 // protein phosphorylation // inferred from electronic annotation /// 0006468 // protein phosphorylation // non-traceable author statement /// 0006974 // response to DNA damage stimulus // inferred from electronic annotation /// 0007049 // cell cycle // inferred from electronic annotation /// 0007067 // mitosis // inferred from electronic annotation /// 0010212 // response to ionizing rad…	0000242 // pericentriolar material // inferred from direct assay /// 0005634 // nucleus // inferred from direct assay /// 0005730 // nucleolus // inferred from direct assay /// 0005737 // cytoplasm // inferred from direct assay /// 0005813 // centrosome // inferred from direct assay /// 0005815 // microtubule organizing center // inferred from electronic annotation /// 0005856 // cytoskeleton // …	0000166 // nucleotide binding // inferred from electronic annotation /// 0004672 // protein kinase activity // inferred from direct assay /// 0004674 // protein serine/threonine kinase activity // inferred from electronic annotation /// 0004713 // protein tyrosine kinase activity // inferred from electronic annotation /// 0005515 // protein binding // inferred from physical interaction /// 000552…	---
EGFR	201983_PM_s_at	160.768	324.945	266.782	65.2039	AW157070	epidermal growth factor receptor		0000165 // MAPK cascade // non-traceable author statement /// 0000186 // activation of MAPKK activity // non-traceable author statement /// 0000902 // cell morphogenesis // inferred from electronic annotation /// 0001503 // ossification // non-traceable author statement /// 0001892 // embryonic placenta development // inferred from electronic annotation /// 0001934 // positive regulation of prote…	0000139 // Golgi membrane // inferred from electronic annotation /// 0005576 // extracellular region // inferred from electronic annotation /// 0005615 // extracellular space // non-traceable author statement /// 0005622 // intracellular // inferred from electronic annotation /// 0005634 // nucleus // inferred from direct assay /// 0005737 // cytoplasm // inferred from direct assay /// 0005768 //…	0000166 // nucleotide binding // inferred from electronic annotation /// 0003682 // chromatin binding // inferred from direct assay /// 0003690 // double-stranded DNA binding // non-traceable author statement /// 0004672 // protein kinase activity // inferred from electronic annotation /// 0004709 // MAP kinase kinase kinase activity // non-traceable author statement /// 0004713 // protein tyrosi…	---
KRTAP1-1	220976_PM_s_at	6.71112	13.5116	13.5521	8.14232	NM_030967	keratin associated protein 1-1		---	0005576 // extracellular region // non-traceable author statement /// 0005882 // intermediate filament // inferred from electronic annotation /// 0045095 // keratin filament // inferred from electronic annotation	---	---
MYO10	216222_PM_s_at	45.651	91.5926	37.7748	27.7666	AI561354	myosin X		0006810 // transport // inferred from electronic annotation /// 0007165 // signal transduction // inferred from electronic annotation /// 0007411 // axon guidance // traceable author statement /// 0008360 // regulation of cell shape // inferred from mutant phenotype /// 0022409 // positive regulation of cell-cell adhesion // inferred from electronic annotation /// 0030705 // cytoskeleton-dependen…	0001726 // ruffle // inferred from electronic annotation /// 0005730 // nucleolus // inferred from direct assay /// 0005737 // cytoplasm // inferred from direct assay /// 0005829 // cytosol // traceable author statement /// 0005856 // cytoskeleton // inferred from electronic annotation /// 0005886 // plasma membrane // inferred from direct assay /// 0005938 // cell cortex // inferred from electro…	0000166 // nucleotide binding // inferred from electronic annotation /// 0003774 // motor activity // inferred from electronic annotation /// 0003779 // actin binding // inferred from electronic annotation /// 0005515 // protein binding // inferred from electronic annotation /// 0005515 // protein binding // inferred from physical interaction /// 0005516 // calmodulin binding // inferred from ele…	---
ZNRF3	226360_PM_at	201.623	400.345	390.377	80.2264	AK022809	zinc and ring finger 3		0006511 // ubiquitin-dependent protein catabolic process // inferred from mutant phenotype /// 0016055 // Wnt receptor signaling pathway // inferred from electronic annotation /// 0016567 // protein ubiquitination // inferred from direct assay /// 0030178 // negative regulation of Wnt receptor signaling pathway // inferred from electronic annotation /// 0038018 // Wnt receptor catabolic process /…	0005886 // plasma membrane // inferred from electronic annotation /// 0005887 // integral to plasma membrane // inferred from direct assay /// 0016020 // membrane // inferred from electronic annotation /// 0016021 // integral to membrane // inferred from electronic annotation	0004842 // ubiquitin-protein ligase activity // inferred from direct assay /// 0005109 // frizzled binding // inferred from physical interaction /// 0005515 // protein binding // inferred from physical interaction /// 0008270 // zinc ion binding // inferred from electronic annotation /// 0016874 // ligase activity // inferred from electronic annotation /// 0046872 // metal ion binding // inferred…	---
CXADR	203917_PM_at	89.6944	177.958	153.708	64.3908	NM_001338	coxsackie virus and adenovirus receptor		0007005 // mitochondrion organization // inferred from sequence or structural similarity /// 0007155 // cell adhesion // inferred from electronic annotation /// 0007157 // heterophilic cell-cell adhesion // inferred from direct assay /// 0007507 // heart development // inferred from sequence or structural similarity /// 0007596 // blood coagulation // traceable author statement /// 0008354 // ger…	0001669 // acrosomal vesicle // inferred from sequence or structural similarity /// 0005576 // extracellular region // inferred from electronic annotation /// 0005615 // extracellular space // inferred from direct assay /// 0005634 // nucleus // inferred from direct assay /// 0005730 // nucleolus // inferred from direct assay /// 0005886 // plasma membrane // inferred from direct assay /// 000588…	0001618 // viral receptor activity // inferred from electronic annotation /// 0005102 // receptor binding // inferred from physical interaction /// 0005515 // protein binding // inferred from physical interaction /// 0008013 // beta-catenin binding // inferred from physical interaction /// 0030165 // PDZ domain binding // inferred from physical interaction /// 0042802 // identical protein binding…	---
ARHGAP18	225166_PM_at	24.5471	48.5542	30.5038	27.6551	AU158022	Rho GTPase activating protein 18		0007165 // signal transduction // inferred from electronic annotation /// 0007264 // small GTPase mediated signal transduction // traceable author statement /// 0043547 // positive regulation of GTPase activity // inferred from electronic annotation /// 0051056 // regulation of small GTPase mediated signal transduction // traceable author statement	0005622 // intracellular // inferred from electronic annotation /// 0005829 // cytosol // traceable author statement	0005096 // GTPase activator activity // inferred from electronic annotation	---
NAV3	204823_PM_at	115.558	225.333	252.008	187.683	NM_014903	neuron navigator 3		---	0005634 // nucleus // inferred from electronic annotation /// 0005635 // nuclear envelope // inferred from electronic annotation /// 0005640 // nuclear outer membrane // inferred from electronic annotation /// 0016020 // membrane // inferred from electronic annotation	0000166 // nucleotide binding // inferred from electronic annotation /// 0005515 // protein binding // inferred from electronic annotation /// 0005524 // ATP binding // inferred from electronic annotation /// 0017111 // nucleoside-triphosphatase activity // inferred from electronic annotation	---
SORBS1	218087_PM_s_at	19.3702	37.3912	23.0408	12.2783	NM_015385	sorbin and SH3 domain containing 1		0006810 // transport // inferred from electronic annotation /// 0006936 // muscle contraction // traceable author statement /// 0007160 // cell-matrix adhesion // traceable author statement /// 0008286 // insulin receptor signaling pathway // inferred from sequence or structural similarity /// 0015758 // glucose transport // inferred from sequence or structural similarity /// 0032869 // cellular …	0001725 // stress fiber // inferred from sequence or structural similarity /// 0005634 // nucleus // inferred from direct assay /// 0005730 // nucleolus // inferred from direct assay /// 0005737 // cytoplasm // inferred from direct assay /// 0005813 // centrosome // inferred from direct assay /// 0005829 // cytosol // inferred from sequence or structural similarity /// 0005829 // cytosol // trace…	0003779 // actin binding // traceable author statement /// 0005070 // SH3/SH2 adaptor activity // inferred by curator /// 0005070 // SH3/SH2 adaptor activity // inferred from sequence or structural similarity /// 0005158 // insulin receptor binding // inferred from direct assay /// 0005515 // protein binding // inferred from physical interaction /// 0008092 // cytoskeletal protein binding // trac…	---
---	1562529_PM_s_at	8.69393	16.7252	12.0274	9.56629	BC040965	---		---	---	---	---
CCDC67	1558894_PM_a_at	7.50826	14.4366	10.1767	6.98058	AK058122	coiled-coil domain containing 67		0006886 // intracellular protein transport // inferred from electronic annotation /// 0006955 // immune response // inferred from electronic annotation /// 0019882 // antigen processing and presentation // inferred from electronic annotation	0016020 // membrane // inferred from electronic annotation	0042289 // MHC class II protein binding // inferred from electronic annotation	---
SLC7A8	202752_PM_x_at	13.0358	24.9767	17.271	15.5174	NM_012244	solute carrier family 7 (amino acid transporter light chain, L system), member 8		0003333 // amino acid transmembrane transport // inferred from electronic annotation /// 0006520 // cellular amino acid metabolic process // traceable author statement /// 0006810 // transport // traceable author statement /// 0006811 // ion transport // traceable author statement /// 0006865 // amino acid transport // inferred from direct assay /// 0006865 // amino acid transport // traceable au…	0005737 // cytoplasm // inferred from electronic annotation /// 0005886 // plasma membrane // inferred from direct assay /// 0005886 // plasma membrane // traceable author statement /// 0005887 // integral to plasma membrane // traceable author statement /// 0016020 // membrane // inferred from electronic annotation /// 0016021 // integral to membrane // inferred from electronic annotation /// 00…	0005515 // protein binding // inferred from physical interaction /// 0015101 // organic cation transmembrane transporter activity // inferred from direct assay /// 0015171 // amino acid transmembrane transporter activity // not recorded /// 0015171 // amino acid transmembrane transporter activity // inferred from direct assay /// 0015171 // amino acid transmembrane transporter activity // inferre…	---
FAS	204781_PM_s_at	69.9796	132.206	131.671	52.704	NM_000043	Fas cell surface death receptor		0001666 // response to hypoxia // inferred from electronic annotation /// 0002377 // immunoglobulin production // inferred from electronic annotation /// 0003014 // renal system process // inferred from electronic annotation /// 0006461 // protein complex assembly // traceable author statement /// 0006915 // apoptotic process // inferred from direct assay /// 0006915 // apoptotic process // trace…	0005576 // extracellular region // inferred from electronic annotation /// 0005634 // nucleus // inferred from direct assay /// 0005737 // cytoplasm // inferred from direct assay /// 0005829 // cytosol // non-traceable author statement /// 0005886 // plasma membrane // inferred from direct assay /// 0005886 // plasma membrane // traceable author statement /// 0009897 // external side of plasma me…	0004871 // signal transducer activity // traceable author statement /// 0004872 // receptor activity // non-traceable author statement /// 0004888 // transmembrane signaling receptor activity // inferred from electronic annotation /// 0005031 // tumor necrosis factor-activated receptor activity // inferred from electronic annotation /// 0005515 // protein binding // inferred from physical interac…	Apoptosis // GenMAPP /// Apoptosis_GenMAPP // GenMAPP /// Apoptosis_KEGG // GenMAPP
BEAN1	214068_PM_at	43.8607	82.6535	160.989	26.1629	AF070610	brain expressed, associated with NEDD4, 1		0008219 // cell death // inferred from electronic annotation	0016020 // membrane // inferred from electronic annotation /// 0016021 // integral to membrane // inferred from electronic annotation	---	---
EGFR	224999_PM_at	219.024	410.961	338.326	78.8938	BE878463	epidermal growth factor receptor		0000165 // MAPK cascade // non-traceable author statement /// 0000186 // activation of MAPKK activity // non-traceable author statement /// 0000902 // cell morphogenesis // inferred from electronic annotation /// 0001503 // ossification // non-traceable author statement /// 0001892 // embryonic placenta development // inferred from electronic annotation /// 0001934 // positive regulation of prote…	0000139 // Golgi membrane // inferred from electronic annotation /// 0005576 // extracellular region // inferred from electronic annotation /// 0005615 // extracellular space // non-traceable author statement /// 0005622 // intracellular // inferred from electronic annotation /// 0005634 // nucleus // inferred from direct assay /// 0005737 // cytoplasm // inferred from direct assay /// 0005768 //…	0000166 // nucleotide binding // inferred from electronic annotation /// 0003682 // chromatin binding // inferred from direct assay /// 0003690 // double-stranded DNA binding // non-traceable author statement /// 0004672 // protein kinase activity // inferred from electronic annotation /// 0004709 // MAP kinase kinase kinase activity // non-traceable author statement /// 0004713 // protein tyrosi…	---
BAALC	218899_PM_s_at	23.8979	44.8226	50.3087	13.7536	NM_024812	brain and acute leukemia, cytoplasmic		---	0005634 // nucleus // inferred from direct assay /// 0005730 // nucleolus // inferred from direct assay /// 0005737 // cytoplasm // inferred from direct assay /// 0005813 // centrosome // inferred from direct assay /// 0016020 // membrane // inferred from electronic annotation	---	---
FST	207345_PM_at	22.8954	42.9	25.5175	14.763	NM_006350	follistatin		0000122 // negative regulation of transcription from RNA polymerase II promoter // inferred from direct assay /// 0002244 // hematopoietic progenitor cell differentiation // inferred from direct assay /// 0007276 // gamete generation // inferred from electronic annotation /// 0007389 // pattern specification process // inferred from electronic annotation /// 0008585 // female gonad development //…	0005576 // extracellular region // non-traceable author statement /// 0005576 // extracellular region // traceable author statement /// 0005634 // nucleus // inferred from electronic annotation /// 0005737 // cytoplasm // inferred from electronic annotation	0004871 // signal transducer activity // non-traceable author statement /// 0005515 // protein binding // inferred from physical interaction /// 0043395 // heparan sulfate proteoglycan binding // inferred from electronic annotation /// 0048185 // activin binding // inferred from physical interaction	TGF_Beta_Signaling_Pathway // GenMAPP
---	1557459_PM_at	14.9413	27.9204	22.2757	20.148	AL831884	---		---	---	---	---
PHLDA1	217999_PM_s_at	18.592	34.3297	37.0214	16.8818	NM_007350	pleckstrin homology-like domain, family A, member 1		0006915 // apoptotic process // inferred from electronic annotation /// 0006917 // induction of apoptosis // inferred from electronic annotation /// 0045210 // FasL biosynthetic process // inferred from electronic annotation	0005634 // nucleus // inferred from direct assay /// 0005730 // nucleolus // inferred from direct assay /// 0005737 // cytoplasm // inferred from electronic annotation /// 0005886 // plasma membrane // inferred from direct assay /// 0016020 // membrane // inferred from electronic annotation /// 0030659 // cytoplasmic vesicle membrane // inferred from electronic annotation /// 0031410 // cytoplasm…	0005515 // protein binding // inferred from physical interaction /// 0005543 // phospholipid binding // inferred from electronic annotation	---
CDS1	226185_PM_at	86.0486	157.969	109.687	42.5697	AK026697	CDP-diacylglycerol synthase (phosphatidate cytidylyltransferase) 1		0006629 // lipid metabolic process // inferred from electronic annotation /// 0006644 // phospholipid metabolic process // traceable author statement /// 0006657 // CDP-choline pathway // non-traceable author statement /// 0006661 // phosphatidylinositol biosynthetic process // inferred from direct assay /// 0006661 // phosphatidylinositol biosynthetic process // traceable author statement /// 00…	0005783 // endoplasmic reticulum // inferred from sequence or structural similarity /// 0005789 // endoplasmic reticulum membrane // inferred from sequence or structural similarity /// 0005789 // endoplasmic reticulum membrane // traceable author statement /// 0016020 // membrane // inferred from electronic annotation /// 0016021 // integral to membrane // inferred from electronic annotation	0004142 // diacylglycerol cholinephosphotransferase activity // non-traceable author statement /// 0004605 // phosphatidate cytidylyltransferase activity // inferred from direct assay /// 0004605 // phosphatidate cytidylyltransferase activity // traceable author statement /// 0016740 // transferase activity // inferred from electronic annotation /// 0016772 // transferase activity, transferring p…	---
CDS1	205709_PM_s_at	76.7041	140.592	94.4334	65.2584	NM_001263	CDP-diacylglycerol synthase (phosphatidate cytidylyltransferase) 1		0006629 // lipid metabolic process // inferred from electronic annotation /// 0006644 // phospholipid metabolic process // traceable author statement /// 0006657 // CDP-choline pathway // non-traceable author statement /// 0006661 // phosphatidylinositol biosynthetic process // inferred from direct assay /// 0006661 // phosphatidylinositol biosynthetic process // traceable author statement /// 00…	0005783 // endoplasmic reticulum // inferred from sequence or structural similarity /// 0005789 // endoplasmic reticulum membrane // inferred from sequence or structural similarity /// 0005789 // endoplasmic reticulum membrane // traceable author statement /// 0016020 // membrane // inferred from electronic annotation /// 0016021 // integral to membrane // inferred from electronic annotation	0004142 // diacylglycerol cholinephosphotransferase activity // non-traceable author statement /// 0004605 // phosphatidate cytidylyltransferase activity // inferred from direct assay /// 0004605 // phosphatidate cytidylyltransferase activity // traceable author statement /// 0016740 // transferase activity // inferred from electronic annotation /// 0016772 // transferase activity, transferring p…	---
EVA1C	227188_PM_at	12.3352	22.5651	15.4906	10.6431	AI744591	eva-1 homolog C (C. elegans)		---	0016020 // membrane // inferred from electronic annotation /// 0016021 // integral to membrane // inferred from electronic annotation	0030246 // carbohydrate binding // inferred from electronic annotation	---
LEF1	221558_PM_s_at	500.428	912.295	679.639	244.02	AF288571	lymphoid enhancer-binding factor 1		0000122 // negative regulation of transcription from RNA polymerase II promoter // inferred from electronic annotation /// 0001569 // patterning of blood vessels // not recorded /// 0001649 // osteoblast differentiation // inferred from expression pattern /// 0001755 // neural crest cell migration // not recorded /// 0001756 // somitogenesis // not recorded /// 0001822 // kidney development // in…	0005634 // nucleus // inferred by curator /// 0005634 // nucleus // inferred from direct assay /// 0005667 // transcription factor complex // inferred from direct assay /// 0005737 // cytoplasm // inferred from direct assay /// 0032993 // protein-DNA complex // inferred from direct assay	0000977 // RNA polymerase II regulatory region sequence-specific DNA binding // inferred from direct assay /// 0001228 // RNA polymerase II transcription regulatory region sequence-specific DNA binding transcription factor activity involved in positive regulation of transcription // inferred from mutant phenotype /// 0003677 // DNA binding // inferred from sequence or structural similarity /// 00…	TGF_Beta_Signaling_Pathway // GenMAPP
RORA	236266_PM_at	20.3174	37.0095	22.705	23.6185	BG149557	RAR-related orphan receptor A		0006351 // transcription, DNA-dependent // inferred from electronic annotation /// 0006355 // regulation of transcription, DNA-dependent // inferred from electronic annotation /// 0006367 // transcription initiation from RNA polymerase II promoter // traceable author statement /// 0006809 // nitric oxide biosynthetic process // inferred from electronic annotation /// 0007165 // signal transductio…	0005634 // nucleus // inferred from electronic annotation /// 0005654 // nucleoplasm // traceable author statement	0003677 // DNA binding // inferred from electronic annotation /// 0003700 // sequence-specific DNA binding transcription factor activity // inferred from direct assay /// 0003707 // steroid hormone receptor activity // inferred from electronic annotation /// 0004879 // ligand-activated sequence-specific DNA binding RNA polymerase II transcription factor activity // inferred from electronic annota…	Nuclear_Receptors // GenMAPP
SGK223	235085_PM_at	185.916	335.499	363.282	260.426	BF739767	homolog of rat pragma of Rnd2		0006468 // protein phosphorylation // inferred from electronic annotation /// 0016310 // phosphorylation // inferred from electronic annotation	---	0000166 // nucleotide binding // inferred from electronic annotation /// 0004672 // protein kinase activity // inferred from electronic annotation /// 0004713 // protein tyrosine kinase activity // inferred from electronic annotation /// 0004715 // non-membrane spanning protein tyrosine kinase activity // inferred from electronic annotation /// 0005524 // ATP binding // inferred from electronic a…	---
CXCL14	222484_PM_s_at	51.1846	91.648	120.487	26.8254	AF144103	chemokine (C-X-C motif) ligand 14		0006935 // chemotaxis // inferred from electronic annotation /// 0006955 // immune response // inferred from electronic annotation /// 0007165 // signal transduction // traceable author statement /// 0007267 // cell-cell signaling // traceable author statement /// 0048839 // inner ear development // inferred from electronic annotation	0005576 // extracellular region // inferred from electronic annotation /// 0005615 // extracellular space // inferred from electronic annotation /// 0005794 // Golgi apparatus // inferred from direct assay	0005125 // cytokine activity // inferred from electronic annotation /// 0008009 // chemokine activity // inferred from electronic annotation	---
GLI3	227376_PM_at	158.389	282.96	199.213	98.1972	AW021102	GLI family zinc finger 3		0000122 // negative regulation of transcription from RNA polymerase II promoter // inferred from direct assay /// 0001656 // metanephros development // inferred from electronic annotation /// 0001658 // branching involved in ureteric bud morphogenesis // inferred from electronic annotation /// 0001701 // in utero embryonic development // inferred from electronic annotation /// 0001822 // kidney d…	0005622 // intracellular // inferred from electronic annotation /// 0005634 // nucleus // inferred from direct assay /// 0005730 // nucleolus // inferred from direct assay /// 0005737 // cytoplasm // inferred from direct assay /// 0005829 // cytosol // inferred from direct assay /// 0005929 // cilium // inferred from direct assay /// 0016592 // mediator complex // inferred from direct assay /// 0…	0003676 // nucleic acid binding // inferred from electronic annotation /// 0003677 // DNA binding // inferred from electronic annotation /// 0003682 // chromatin binding // inferred from electronic annotation /// 0003700 // sequence-specific DNA binding transcription factor activity // inferred from direct assay /// 0005515 // protein binding // inferred from physical interaction /// 0008013 // b…	---
TCF7	205254_PM_x_at	13.6563	24.2647	17.7003	16.2496	AW027359	transcription factor 7 (T-cell specific, HMG-box)		0006351 // transcription, DNA-dependent // inferred from electronic annotation /// 0006355 // regulation of transcription, DNA-dependent // not recorded /// 0006357 // regulation of transcription from RNA polymerase II promoter // not recorded /// 0006955 // immune response // traceable author statement /// 0007420 // brain development // not recorded /// 0016055 // Wnt receptor signaling pathway…	0005634 // nucleus // inferred from direct assay /// 0005667 // transcription factor complex // not recorded	0003677 // DNA binding // inferred from electronic annotation /// 0003682 // chromatin binding // not recorded /// 0003700 // sequence-specific DNA binding transcription factor activity // not recorded /// 0005515 // protein binding // inferred from physical interaction /// 0008013 // beta-catenin binding // not recorded /// 0008013 // beta-catenin binding // inferred from direct assay /// 004356…	---
RAC3	206103_PM_at	13.4426	23.8472	22.4259	16.8288	NM_005052	ras-related C3 botulinum toxin substrate 3 (rho family, small GTP binding protein Rac3)		0006184 // GTP catabolic process // inferred from direct assay /// 0007165 // signal transduction // inferred from electronic annotation /// 0007264 // small GTPase mediated signal transduction // traceable author statement /// 0015031 // protein transport // inferred from electronic annotation /// 0030031 // cell projection assembly // inferred from direct assay /// 0030036 // actin cytoskeleton…	0005622 // intracellular // inferred from electronic annotation /// 0005737 // cytoplasm // inferred from electronic annotation /// 0005829 // cytosol // traceable author statement /// 0005886 // plasma membrane // traceable author statement /// 0012505 // endomembrane system // inferred from direct assay /// 0016020 // membrane // inferred from electronic annotation /// 0030027 // lamellipodium …	0000166 // nucleotide binding // inferred from electronic annotation /// 0003924 // GTPase activity // inferred from direct assay /// 0005515 // protein binding // inferred from physical interaction /// 0005525 // GTP binding // inferred from electronic annotation	Integrin-mediated_cell_adhesion_KEGG // GenMAPP /// Integrin-mediated_cell_adhesion_KEGG // GenMAPP
PRDM6	230311_PM_s_at	95.5196	169.221	123.716	77.9813	AF272898	PR domain containing 6		0006351 // transcription, DNA-dependent // inferred from electronic annotation /// 0006355 // regulation of transcription, DNA-dependent // inferred from electronic annotation /// 0016568 // chromatin modification // inferred from electronic annotation /// 0022008 // neurogenesis // inferred from electronic annotation /// 0032259 // methylation // inferred from electronic annotation /// 0034968 /…	0005622 // intracellular // inferred from electronic annotation /// 0005634 // nucleus // inferred from electronic annotation	0003676 // nucleic acid binding // inferred from electronic annotation /// 0005515 // protein binding // inferred from electronic annotation /// 0008168 // methyltransferase activity // inferred from electronic annotation /// 0008270 // zinc ion binding // inferred from electronic annotation /// 0016740 // transferase activity // inferred from electronic annotation /// 0018024 // histone-lysine N…	---
KLHL28	235727_PM_at	53.6584	95.0584	42.5339	38.2523	AI219490	kelch-like family member 28		---	---	0005515 // protein binding // inferred from electronic annotation	---
ABHD2	228490_PM_at	88.6924	156.886	132.601	104.065	AW292816	abhydrolase domain containing 2		0009611 // response to wounding // inferred from electronic annotation /// 0030336 // negative regulation of cell migration // inferred from electronic annotation	0016020 // membrane // inferred from electronic annotation /// 0016021 // integral to membrane // non-traceable author statement	0004091 // carboxylesterase activity // inferred from electronic annotation /// 0016787 // hydrolase activity // inferred from electronic annotation	---
ENC1	201341_PM_at	1233	2177.23	2190.73	671.129	NM_003633	ectodermal-neural cortex 1 (with BTB domain)		0007275 // multicellular organismal development // traceable author statement /// 0007399 // nervous system development // traceable author statement /// 0010499 // proteasomal ubiquitin-independent protein catabolic process // inferred from direct assay /// 0016567 // protein ubiquitination // inferred from direct assay /// 0017148 // negative regulation of translation // inferred from direct as…	0005634 // nucleus // traceable author statement /// 0005737 // cytoplasm // inferred from direct assay /// 0005856 // cytoskeleton // inferred from electronic annotation /// 0016363 // nuclear matrix // inferred from electronic annotation /// 0031463 // Cul3-RING ubiquitin ligase complex // inferred from direct assay	0003779 // actin binding // inferred from electronic annotation /// 0005515 // protein binding // inferred from physical interaction	---
DOCK11	226875_PM_at	140.704	248.438	115.856	129.218	AI742838	dedicator of cytokinesis 11		0007264 // small GTPase mediated signal transduction // inferred from electronic annotation /// 0007596 // blood coagulation // traceable author statement	0005829 // cytosol // traceable author statement	0005085 // guanyl-nucleotide exchange factor activity // inferred from electronic annotation /// 0005089 // Rho guanyl-nucleotide exchange factor activity // inferred from electronic annotation /// 0005515 // protein binding // inferred from electronic annotation /// 0005543 // phospholipid binding // inferred from electronic annotation /// 0017048 // Rho GTPase binding // inferred from electroni…	---
TNFRSF19	227812_PM_at	249.374	439.35	386.933	139.433	BF432648	tumor necrosis factor receptor superfamily, member 19		0001942 // hair follicle development // inferred from electronic annotation /// 0006915 // apoptotic process // inferred from electronic annotation /// 0006917 // induction of apoptosis // non-traceable author statement /// 0007254 // JNK cascade // non-traceable author statement /// 0033209 // tumor necrosis factor-mediated signaling pathway // non-traceable author statement /// 0043123 // posit…	0016020 // membrane // inferred from electronic annotation /// 0016021 // integral to membrane // non-traceable author statement	0005031 // tumor necrosis factor-activated receptor activity // non-traceable author statement /// 0005515 // protein binding // inferred from electronic annotation	---
---	233044_PM_at	20.5821	36.2199	22.8443	13.825	AU147861	---		---	---	---	---
SLC2A8	218985_PM_at	60.9046	106.607	92.9153	45.3046	NM_014580	solute carrier family 2 (facilitated glucose transporter), member 8		0001666 // response to hypoxia // inferred from electronic annotation /// 0005975 // carbohydrate metabolic process // traceable author statement /// 0006810 // transport // inferred from electronic annotation /// 0007141 // male meiosis I // inferred from electronic annotation /// 0008286 // insulin receptor signaling pathway // inferred from electronic annotation /// 0008643 // carbohydrate tra…	0005886 // plasma membrane // traceable author statement /// 0005887 // integral to plasma membrane // inferred from electronic annotation /// 0008021 // synaptic vesicle // inferred from electronic annotation /// 0016020 // membrane // inferred from electronic annotation /// 0016021 // integral to membrane // inferred from electronic annotation /// 0030659 // cytoplasmic vesicle membrane // infe…	0005215 // transporter activity // inferred from electronic annotation /// 0005355 // glucose transmembrane transporter activity // inferred from electronic annotation /// 0005536 // glucose binding // inferred from electronic annotation /// 0022857 // transmembrane transporter activity // inferred from electronic annotation /// 0022891 // substrate-specific transmembrane transporter activity // …	---
FZD7	203705_PM_s_at	138.755	242.13	350.44	104.143	AI333651	frizzled family receptor 7		0001944 // vasculature development // not recorded /// 0006355 // regulation of transcription, DNA-dependent // inferred from mutant phenotype /// 0007165 // signal transduction // inferred from electronic annotation /// 0007166 // cell surface receptor signaling pathway // inferred from electronic annotation /// 0007186 // G-protein coupled receptor signaling pathway // inferred from electronic …	0005737 // cytoplasm // not recorded /// 0005886 // plasma membrane // inferred from direct assay /// 0016020 // membrane // inferred from electronic annotation /// 0016021 // integral to membrane // traceable author statement /// 0032589 // neuron projection membrane // not recorded /// 0045177 // apical part of cell // not recorded	0004871 // signal transducer activity // inferred from electronic annotation /// 0004888 // transmembrane signaling receptor activity // inferred from electronic annotation /// 0004930 // G-protein coupled receptor activity // inferred from electronic annotation /// 0005515 // protein binding // inferred from electronic annotation /// 0005515 // protein binding // inferred from physical interacti…	Wnt_signaling // GenMAPP
PPFIBP1	203736_PM_s_at	28.5828	49.5415	33.8124	29.7423	NM_003622	PTPRF interacting protein, binding protein 1 (liprin beta 1)		0007155 // cell adhesion // traceable author statement /// 0015074 // DNA integration // inferred from electronic annotation	0005886 // plasma membrane // non-traceable author statement	0003677 // DNA binding // inferred from electronic annotation /// 0005515 // protein binding // inferred from electronic annotation /// 0008907 // integrase activity // inferred from electronic annotation	---
RHOB	212099_PM_at	117.707	203.782	270.058	108.243	AI263909	ras homolog family member B		0000910 // cytokinesis // inferred from mutant phenotype /// 0001525 // angiogenesis // inferred from electronic annotation /// 0006184 // GTP catabolic process // traceable author statement /// 0006810 // transport // inferred from electronic annotation /// 0006915 // apoptotic process // traceable author statement /// 0006927 // transformed cell apoptotic process // inferred from sequence or st…	0005622 // intracellular // inferred from electronic annotation /// 0005634 // nucleus // inferred from sequence or structural similarity /// 0005768 // endosome // inferred from electronic annotation /// 0005829 // cytosol // traceable author statement /// 0005886 // plasma membrane // inferred from direct assay /// 0005886 // plasma membrane // traceable author statement /// 0010008 // endosome…	0000166 // nucleotide binding // inferred from electronic annotation /// 0003924 // GTPase activity // traceable author statement /// 0005515 // protein binding // inferred from physical interaction /// 0005525 // GTP binding // traceable author statement /// 0019003 // GDP binding // inferred from electronic annotation	---
CXCL14	218002_PM_s_at	62.4584	107.508	177.386	23.4423	NM_004887	chemokine (C-X-C motif) ligand 14		0006935 // chemotaxis // inferred from electronic annotation /// 0006955 // immune response // inferred from electronic annotation /// 0007165 // signal transduction // traceable author statement /// 0007267 // cell-cell signaling // traceable author statement /// 0048839 // inner ear development // inferred from electronic annotation	0005576 // extracellular region // inferred from electronic annotation /// 0005615 // extracellular space // inferred from electronic annotation /// 0005794 // Golgi apparatus // inferred from direct assay	0005125 // cytokine activity // inferred from electronic annotation /// 0008009 // chemokine activity // inferred from electronic annotation	---
ZMYM2	210282_PM_at	14.3478	24.6642	11.8187	10.9534	AL136621	zinc finger, MYM-type 2		0006351 // transcription, DNA-dependent // inferred from electronic annotation /// 0006355 // regulation of transcription, DNA-dependent // inferred from electronic annotation	0005634 // nucleus // inferred from electronic annotation /// 0005829 // cytosol // traceable author statement /// 0016605 // PML body // inferred from direct assay	0008270 // zinc ion binding // non-traceable author statement /// 0031624 // ubiquitin conjugating enzyme binding // inferred from physical interaction /// 0046872 // metal ion binding // inferred from electronic annotation	---
PDP1	218273_PM_s_at	75.8083	130.308	97.8505	43.3486	NM_018444	pyruvate dehyrogenase phosphatase catalytic subunit 1		0006090 // pyruvate metabolic process // traceable author statement /// 0006470 // protein dephosphorylation // inferred from electronic annotation /// 0010510 // regulation of acetyl-CoA biosynthetic process from pyruvate // traceable author statement /// 0035970 // peptidyl-threonine dephosphorylation // inferred from direct assay /// 0044237 // cellular metabolic process // traceable author st…	0005739 // mitochondrion // inferred from electronic annotation /// 0005759 // mitochondrial matrix // traceable author statement	0003824 // catalytic activity // inferred from electronic annotation /// 0004721 // phosphoprotein phosphatase activity // inferred from electronic annotation /// 0004722 // protein serine/threonine phosphatase activity // inferred from direct assay /// 0004724 // magnesium-dependent protein serine/threonine phosphatase activity // inferred from electronic annotation /// 0004741 // [pyruvate dehy…	Krebs-TCA_Cycle // GenMAPP
C10orf114	1555923_PM_a_at	7.97547	13.7051	14.4216	9.24104	BQ007522	chromosome 10 open reading frame 114		---	---	---	---
FZD7	203706_PM_s_at	198.65	340.59	494.958	135.482	NM_003507	frizzled family receptor 7		0001944 // vasculature development // not recorded /// 0006355 // regulation of transcription, DNA-dependent // inferred from mutant phenotype /// 0007165 // signal transduction // inferred from electronic annotation /// 0007166 // cell surface receptor signaling pathway // inferred from electronic annotation /// 0007186 // G-protein coupled receptor signaling pathway // inferred from electronic …	0005737 // cytoplasm // not recorded /// 0005886 // plasma membrane // inferred from direct assay /// 0016020 // membrane // inferred from electronic annotation /// 0016021 // integral to membrane // traceable author statement /// 0032589 // neuron projection membrane // not recorded /// 0045177 // apical part of cell // not recorded	0004871 // signal transducer activity // inferred from electronic annotation /// 0004888 // transmembrane signaling receptor activity // inferred from electronic annotation /// 0004930 // G-protein coupled receptor activity // inferred from electronic annotation /// 0005515 // protein binding // inferred from electronic annotation /// 0005515 // protein binding // inferred from physical interacti…	Wnt_signaling // GenMAPP
ABLIM3	205730_PM_s_at	18.6954	31.9852	34.3141	31.6952	NM_014945	actin binding LIM protein family, member 3		0007010 // cytoskeleton organization // inferred from electronic annotation /// 0007411 // axon guidance // traceable author statement /// 0045944 // positive regulation of transcription from RNA polymerase II promoter // inferred from electronic annotation	0005737 // cytoplasm // non-traceable author statement	0003779 // actin binding // inferred from electronic annotation /// 0008270 // zinc ion binding // non-traceable author statement /// 0046872 // metal ion binding // inferred from electronic annotation	---
STEAP1	205542_PM_at	68.9957	117.519	149.724	99.7401	NM_012449	six transmembrane epithelial antigen of the prostate 1		0006811 // ion transport // inferred from electronic annotation /// 0022900 // electron transport chain // inferred from electronic annotation /// 0055072 // iron ion homeostasis // inferred from electronic annotation /// 0055114 // oxidation-reduction process // inferred from electronic annotation	0005768 // endosome // inferred from electronic annotation /// 0005886 // plasma membrane // traceable author statement /// 0005887 // integral to plasma membrane // traceable author statement /// 0005911 // cell-cell junction // traceable author statement /// 0010008 // endosome membrane // inferred from electronic annotation /// 0016020 // membrane // inferred from electronic annotation /// 001…	0005215 // transporter activity // traceable author statement /// 0015267 // channel activity // traceable author statement /// 0016491 // oxidoreductase activity // inferred from electronic annotation /// 0046872 // metal ion binding // inferred from electronic annotation	---
TAF15	202840_PM_at	70.881	120.565	124.517	72.1994	NM_003487	TAF15 RNA polymerase II, TATA box binding protein (TBP)-associated factor, 68kDa		0045893 // positive regulation of transcription, DNA-dependent // traceable author statement	0005622 // intracellular // inferred from electronic annotation /// 0005634 // nucleus // inferred from direct assay /// 0005730 // nucleolus // inferred from direct assay /// 0005737 // cytoplasm // inferred from direct assay	0000166 // nucleotide binding // inferred from electronic annotation /// 0003676 // nucleic acid binding // inferred from electronic annotation /// 0003677 // DNA binding // inferred from electronic annotation /// 0003723 // RNA binding // inferred from electronic annotation /// 0005515 // protein binding // inferred from physical interaction /// 0008270 // zinc ion binding // inferred from elect…	---
GADD45B	209304_PM_x_at	143.853	244.546	227.72	80.3973	AF087853	growth arrest and DNA-damage-inducible, beta		0000185 // activation of MAPKKK activity // traceable author statement /// 0000186 // activation of MAPKK activity // inferred from electronic annotation /// 0006469 // negative regulation of protein kinase activity // inferred from electronic annotation /// 0006915 // apoptotic process // inferred from electronic annotation /// 0006950 // response to stress // inferred from electronic annotation…	0005634 // nucleus // inferred from electronic annotation	0005515 // protein binding // inferred from electronic annotation /// 0005515 // protein binding // inferred from physical interaction	---
---	232925_PM_at	16.3176	27.6425	18.5253	7.607	AU156822	---		---	---	---	---
SRGAP2	1556202_PM_at	8.82977	14.9214	11.0967	8.86779	AI263819	SLIT-ROBO Rho GTPase activating protein 2		0003363 // lamellipodium assembly involved in ameboidal cell migration // inferred from mutant phenotype /// 0007264 // small GTPase mediated signal transduction // traceable author statement /// 0007411 // axon guidance // traceable author statement /// 0008283 // cell proliferation // inferred from mutant phenotype /// 0021816 // extension of a leading process involved in cell motility in cereb…	0005634 // nucleus // inferred from electronic annotation /// 0005829 // cytosol // inferred from sequence or structural similarity /// 0005829 // cytosol // traceable author statement /// 0005886 // plasma membrane // inferred from direct assay /// 0014069 // postsynaptic density // inferred from sequence or structural similarity /// 0030027 // lamellipodium // inferred from direct assay /// 003…	0005515 // protein binding // inferred from physical interaction /// 0030675 // Rac GTPase activator activity // inferred from direct assay /// 0030675 // Rac GTPase activator activity // inferred from mutant phenotype /// 0042803 // protein homodimerization activity // inferred from direct assay /// 0048365 // Rac GTPase binding // inferred from direct assay	---
FLRT2 /// LOC100506718	204359_PM_at	153.62	259.445	203.269	88.2354	NM_013231	fibronectin leucine rich transmembrane protein 2 /// uncharacterized LOC100506718		0007155 // cell adhesion // inferred from electronic annotation	0005578 // proteinaceous extracellular matrix // non-traceable author statement /// 0005887 // integral to plasma membrane // non-traceable author statement /// 0016020 // membrane // inferred from electronic annotation /// 0016021 // integral to membrane // inferred from electronic annotation	0005057 // receptor signaling protein activity // non-traceable author statement /// 0005515 // protein binding // inferred from electronic annotation /// 0030674 // protein binding, bridging // non-traceable author statement	---
CPEB4	224829_PM_at	129.284	217.505	127.125	72.0224	AA772278	cytoplasmic polyadenylation element binding protein 4		---	0045202 // synapse // inferred from electronic annotation	0000166 // nucleotide binding // inferred from electronic annotation /// 0003676 // nucleic acid binding // inferred from electronic annotation /// 0003723 // RNA binding // inferred from electronic annotation /// 0005515 // protein binding // inferred from physical interaction	---
---	235092_PM_at	11.7232	19.722	7.65406	11.3193	AI919519	---		---	---	---	---
CALD1	215199_PM_at	21.2245	35.448	36.5605	23.1336	AU147402	caldesmon 1		0006928 // cellular component movement // traceable author statement /// 0006936 // muscle contraction // traceable author statement	0005737 // cytoplasm // inferred from electronic annotation /// 0005829 // cytosol // traceable author statement /// 0005856 // cytoskeleton // traceable author statement /// 0005886 // plasma membrane // inferred from direct assay /// 0015629 // actin cytoskeleton // inferred from direct assay /// 0016020 // membrane // inferred from electronic annotation /// 0030016 // myofibril // inferred fro…	0003779 // actin binding // inferred from electronic annotation /// 0005516 // calmodulin binding // inferred from electronic annotation /// 0005523 // tropomyosin binding // traceable author statement /// 0017022 // myosin binding // inferred from electronic annotation	---
ZNF703	222760_PM_at	49.6813	82.8864	73.607	44.6485	BG290193	zinc finger protein 703		0006351 // transcription, DNA-dependent // inferred from electronic annotation /// 0006355 // regulation of transcription, DNA-dependent // inferred from direct assay /// 0008284 // positive regulation of cell proliferation // inferred from direct assay /// 0010718 // positive regulation of epithelial to mesenchymal transition // inferred from sequence or structural similarity /// 0017015 // regu…	0005622 // intracellular // inferred from electronic annotation /// 0005634 // nucleus // inferred from direct assay /// 0005737 // cytoplasm // inferred from sequence or structural similarity	0003676 // nucleic acid binding // inferred from electronic annotation /// 0005515 // protein binding // inferred from physical interaction /// 0008270 // zinc ion binding // inferred from electronic annotation /// 0046872 // metal ion binding // inferred from electronic annotation /// 0070491 // repressing transcription factor binding // inferred from electronic annotation	---
---	215469_PM_at	16.9892	28.3027	12.061	14.102	AF339807	---		---	---	---	---
APCDD1	225016_PM_at	39.4349	65.4583	40.4824	30.4124	N48299	adenomatosis polyposis coli down-regulated 1		0001942 // hair follicle development // inferred from mutant phenotype /// 0016055 // Wnt receptor signaling pathway // inferred from electronic annotation /// 0030178 // negative regulation of Wnt receptor signaling pathway // inferred from direct assay /// 0043615 // astrocyte cell migration // inferred from electronic annotation	0005886 // plasma membrane // inferred from electronic annotation /// 0005887 // integral to plasma membrane // inferred from direct assay /// 0016020 // membrane // inferred from electronic annotation /// 0016021 // integral to membrane // inferred from electronic annotation	0017147 // Wnt-protein binding // inferred from direct assay	---
CDK5R1	204995_PM_at	32.4541	53.8631	31.1258	36.8469	AL567411	cyclin-dependent kinase 5, regulatory subunit 1 (p35)		0000079 // regulation of cyclin-dependent protein serine/threonine kinase activity // traceable author statement /// 0001764 // neuron migration // inferred from sequence or structural similarity /// 0006468 // protein phosphorylation // inferred from electronic annotation /// 0007049 // cell cycle // inferred from electronic annotation /// 0007158 // neuron cell-cell adhesion // inferred from se…	0005634 // nucleus // inferred from sequence or structural similarity /// 0005737 // cytoplasm // inferred from sequence or structural similarity /// 0005829 // cytosol // traceable author statement /// 0005886 // plasma membrane // inferred from electronic annotation /// 0014069 // postsynaptic density // inferred from sequence or structural similarity /// 0016020 // membrane // inferred from se…	0004672 // protein kinase activity // traceable author statement /// 0004693 // cyclin-dependent protein serine/threonine kinase activity // inferred from electronic annotation /// 0005509 // calcium ion binding // inferred from sequence or structural similarity /// 0005515 // protein binding // inferred from physical interaction /// 0016301 // kinase activity // inferred from sequence or structu…	---
FST	226847_PM_at	387.94	642.109	353.147	236.915	BF438173	follistatin		0000122 // negative regulation of transcription from RNA polymerase II promoter // inferred from direct assay /// 0002244 // hematopoietic progenitor cell differentiation // inferred from direct assay /// 0007276 // gamete generation // inferred from electronic annotation /// 0007389 // pattern specification process // inferred from electronic annotation /// 0008585 // female gonad development //…	0005576 // extracellular region // non-traceable author statement /// 0005576 // extracellular region // traceable author statement /// 0005634 // nucleus // inferred from electronic annotation /// 0005737 // cytoplasm // inferred from electronic annotation	0004871 // signal transducer activity // non-traceable author statement /// 0005515 // protein binding // inferred from physical interaction /// 0043395 // heparan sulfate proteoglycan binding // inferred from electronic annotation /// 0048185 // activin binding // inferred from physical interaction	TGF_Beta_Signaling_Pathway // GenMAPP
SAMD4A	215495_PM_s_at	15.8935	26.2262	23.6819	26.1288	AL117523	sterile alpha motif domain containing 4A		0006417 // regulation of translation // inferred from electronic annotation /// 0017148 // negative regulation of translation // inferred from direct assay /// 0045727 // positive regulation of translation // inferred from direct assay	0005737 // cytoplasm // inferred from electronic annotation /// 0030054 // cell junction // inferred from electronic annotation /// 0030425 // dendrite // inferred from electronic annotation /// 0042995 // cell projection // inferred from electronic annotation /// 0043005 // neuron projection // inferred from electronic annotation /// 0045202 // synapse // inferred from electronic annotation	0005515 // protein binding // inferred from electronic annotation /// 0030371 // translation repressor activity // inferred from direct assay	---
AHR	202820_PM_at	428.483	706.567	529.511	382.828	NM_001621	aryl hydrocarbon receptor		0000122 // negative regulation of transcription from RNA polymerase II promoter // inferred from electronic annotation /// 0001541 // ovarian follicle development // inferred from electronic annotation /// 0001568 // blood vessel development // non-traceable author statement /// 0006351 // transcription, DNA-dependent // inferred from electronic annotation /// 0006355 // regulation of transcripti…	0005634 // nucleus // inferred from direct assay /// 0005667 // transcription factor complex // traceable author statement /// 0005730 // nucleolus // inferred from direct assay /// 0005737 // cytoplasm // inferred from direct assay /// 0005829 // cytosol // inferred from electronic annotation /// 0034752 // cytosolic aryl hydrocarbon receptor complex // traceable author statement	0003677 // DNA binding // inferred from direct assay /// 0003677 // DNA binding // traceable author statement /// 0003700 // sequence-specific DNA binding transcription factor activity // inferred from direct assay /// 0003705 // RNA polymerase II distal enhancer sequence-specific DNA binding transcription factor activity // inferred from electronic annotation /// 0004871 // signal transducer act…	---
SEMA3A	206805_PM_at	73.3242	120.808	105.444	56.8076	NM_006080	sema domain, immunoglobulin domain (Ig), short basic domain, secreted, (semaphorin) 3A		0001764 // neuron migration // inferred from sequence or structural similarity /// 0002027 // regulation of heart rate // inferred from electronic annotation /// 0006915 // apoptotic process // inferred from electronic annotation /// 0007275 // multicellular organismal development // inferred from electronic annotation /// 0007399 // nervous system development // inferred from electronic annotati…	0005576 // extracellular region // traceable author statement /// 0016020 // membrane // inferred from electronic annotation /// 0030424 // axon // inferred from electronic annotation /// 0030425 // dendrite // inferred from electronic annotation	0004872 // receptor activity // inferred from electronic annotation /// 0005515 // protein binding // inferred from electronic annotation /// 0045499 // chemorepellent activity // traceable author statement	---
HMGCS2	204607_PM_at	6.5578	10.7914	6.82386	7.572	NM_005518	3-hydroxy-3-methylglutaryl-CoA synthase 2 (mitochondrial)		0001822 // kidney development // inferred from electronic annotation /// 0001889 // liver development // inferred from electronic annotation /// 0006629 // lipid metabolic process // inferred from electronic annotation /// 0006694 // steroid biosynthetic process // inferred from electronic annotation /// 0006695 // cholesterol biosynthetic process // inferred from electronic annotation /// 000742…	0005739 // mitochondrion // traceable author statement /// 0005743 // mitochondrial inner membrane // inferred from electronic annotation /// 0005759 // mitochondrial matrix // traceable author statement	0003824 // catalytic activity // inferred from electronic annotation /// 0004421 // hydroxymethylglutaryl-CoA synthase activity // inferred from electronic annotation /// 0016740 // transferase activity // inferred from electronic annotation	Synthesis_and_Degradation_of_Keton_Bodies_KEGG // GenMAPP
SLC12A7	218066_PM_at	86.1327	141.237	87.1834	76.4616	NM_006598	solute carrier family 12 (potassium/chloride transporters), member 7		0006810 // transport // traceable author statement /// 0006811 // ion transport // traceable author statement /// 0006813 // potassium ion transport // inferred from electronic annotation /// 0006884 // cell volume homeostasis // inferred from electronic annotation /// 0055085 // transmembrane transport // traceable author statement	0005886 // plasma membrane // traceable author statement /// 0005887 // integral to plasma membrane // traceable author statement /// 0016020 // membrane // inferred from electronic annotation /// 0016021 // integral to membrane // inferred from electronic annotation	0015293 // symporter activity // inferred from electronic annotation /// 0015377 // cation:chloride symporter activity // inferred from electronic annotation /// 0015379 // potassium:chloride symporter activity // inferred from electronic annotation	---
SIK2	223430_PM_at	75.8955	124.37	109.484	83.9708	AL136764	salt-inducible kinase 2		0006468 // protein phosphorylation // inferred from direct assay /// 0007243 // intracellular protein kinase cascade // inferred from direct assay /// 0008286 // insulin receptor signaling pathway // inferred from electronic annotation /// 0016310 // phosphorylation // inferred from electronic annotation /// 0046626 // regulation of insulin receptor signaling pathway // inferred from sequence or …	0005634 // nucleus // inferred from electronic annotation /// 0005737 // cytoplasm // inferred from sequence or structural similarity /// 0005794 // Golgi apparatus // inferred from direct assay	0000166 // nucleotide binding // inferred from electronic annotation /// 0000287 // magnesium ion binding // inferred from direct assay /// 0004672 // protein kinase activity // inferred from electronic annotation /// 0004674 // protein serine/threonine kinase activity // inferred from direct assay /// 0004713 // protein tyrosine kinase activity // inferred from electronic annotation /// 0005515 …	---
GLI3	205201_PM_at	94.5403	154.898	127.146	73.822	NM_000168	GLI family zinc finger 3		0000122 // negative regulation of transcription from RNA polymerase II promoter // inferred from direct assay /// 0001656 // metanephros development // inferred from electronic annotation /// 0001658 // branching involved in ureteric bud morphogenesis // inferred from electronic annotation /// 0001701 // in utero embryonic development // inferred from electronic annotation /// 0001822 // kidney d…	0005622 // intracellular // inferred from electronic annotation /// 0005634 // nucleus // inferred from direct assay /// 0005730 // nucleolus // inferred from direct assay /// 0005737 // cytoplasm // inferred from direct assay /// 0005829 // cytosol // inferred from direct assay /// 0005929 // cilium // inferred from direct assay /// 0016592 // mediator complex // inferred from direct assay /// 0…	0003676 // nucleic acid binding // inferred from electronic annotation /// 0003677 // DNA binding // inferred from electronic annotation /// 0003682 // chromatin binding // inferred from electronic annotation /// 0003700 // sequence-specific DNA binding transcription factor activity // inferred from direct assay /// 0005515 // protein binding // inferred from physical interaction /// 0008013 // b…	---
PCOLCE2	219295_PM_s_at	118.908	194.773	254.298	125.129	NM_013363	procollagen C-endopeptidase enhancer 2		0010952 // positive regulation of peptidase activity // inferred from direct assay	0005576 // extracellular region // inferred from electronic annotation /// 0005581 // collagen // inferred from electronic annotation	0005515 // protein binding // inferred from electronic annotation /// 0005518 // collagen binding // inferred from direct assay /// 0008201 // heparin binding // inferred from direct assay /// 0016504 // peptidase activator activity // inferred from direct assay	---
PPFIBP1	214375_PM_at	74.5581	121.815	79.2838	50.7318	AI962377	PTPRF interacting protein, binding protein 1 (liprin beta 1)		0007155 // cell adhesion // traceable author statement /// 0015074 // DNA integration // inferred from electronic annotation	0005886 // plasma membrane // non-traceable author statement	0003677 // DNA binding // inferred from electronic annotation /// 0005515 // protein binding // inferred from electronic annotation /// 0008907 // integrase activity // inferred from electronic annotation	---
ARHGAP18	225171_PM_at	268.956	439.17	358.665	301.438	BE644830	Rho GTPase activating protein 18		0007165 // signal transduction // inferred from electronic annotation /// 0007264 // small GTPase mediated signal transduction // traceable author statement /// 0043547 // positive regulation of GTPase activity // inferred from electronic annotation /// 0051056 // regulation of small GTPase mediated signal transduction // traceable author statement	0005622 // intracellular // inferred from electronic annotation /// 0005829 // cytosol // traceable author statement	0005096 // GTPase activator activity // inferred from electronic annotation	---
SIPA1L2	225056_PM_at	76.5641	124.968	65.6947	65.7709	AB037810	signal-induced proliferation-associated 1 like 2		0043547 // positive regulation of GTPase activity // inferred from electronic annotation /// 0051056 // regulation of small GTPase mediated signal transduction // inferred from electronic annotation	0005622 // intracellular // inferred from electronic annotation	0005096 // GTPase activator activity // inferred from electronic annotation /// 0005515 // protein binding // inferred from electronic annotation	---
ZBTB38	219221_PM_at	111.921	182.362	141.865	126.593	NM_024724	zinc finger and BTB domain containing 38		0006351 // transcription, DNA-dependent // inferred from electronic annotation /// 0006355 // regulation of transcription, DNA-dependent // inferred from electronic annotation /// 0045944 // positive regulation of transcription from RNA polymerase II promoter // inferred from sequence or structural similarity	0005622 // intracellular // inferred from electronic annotation /// 0005634 // nucleus // inferred from direct assay /// 0005634 // nucleus // inferred from sequence or structural similarity /// 0005730 // nucleolus // inferred from direct assay	0003676 // nucleic acid binding // inferred from electronic annotation /// 0003677 // DNA binding // inferred from electronic annotation /// 0003700 // sequence-specific DNA binding transcription factor activity // inferred from sequence or structural similarity /// 0005515 // protein binding // inferred from electronic annotation /// 0008270 // zinc ion binding // inferred from electronic annota…	---
NKD1	229481_PM_at	11.8899	19.3373	18.0703	14.2201	AI990367	naked cuticle homolog 1 (Drosophila)		0001754 // eye photoreceptor cell differentiation // inferred from sequence or structural similarity /// 0007525 // somatic muscle development // inferred from sequence or structural similarity /// 0016055 // Wnt receptor signaling pathway // inferred from electronic annotation /// 0030178 // negative regulation of Wnt receptor signaling pathway // inferred from electronic annotation /// 0045732 …	0000159 // protein phosphatase type 2A complex // inferred from direct assay /// 0005737 // cytoplasm // inferred from electronic annotation /// 0005886 // plasma membrane // inferred from electronic annotation /// 0016020 // membrane // inferred from electronic annotation	0005509 // calcium ion binding // inferred from electronic annotation /// 0005515 // protein binding // inferred from physical interaction /// 0030165 // PDZ domain binding // inferred from electronic annotation /// 0046872 // metal ion binding // inferred from electronic annotation	---
CPEB4	224828_PM_at	60.1188	97.6724	54.3522	27.9242	AV704132	cytoplasmic polyadenylation element binding protein 4		---	0045202 // synapse // inferred from electronic annotation	0000166 // nucleotide binding // inferred from electronic annotation /// 0003676 // nucleic acid binding // inferred from electronic annotation /// 0003723 // RNA binding // inferred from electronic annotation /// 0005515 // protein binding // inferred from physical interaction	---
NEK1	213328_PM_at	105.483	171.258	118.983	88.9682	AI936517	NIMA-related kinase 1		0006468 // protein phosphorylation // inferred from electronic annotation /// 0006468 // protein phosphorylation // non-traceable author statement /// 0006974 // response to DNA damage stimulus // inferred from electronic annotation /// 0007049 // cell cycle // inferred from electronic annotation /// 0007067 // mitosis // inferred from electronic annotation /// 0010212 // response to ionizing rad…	0000242 // pericentriolar material // inferred from direct assay /// 0005634 // nucleus // inferred from direct assay /// 0005730 // nucleolus // inferred from direct assay /// 0005737 // cytoplasm // inferred from direct assay /// 0005813 // centrosome // inferred from direct assay /// 0005815 // microtubule organizing center // inferred from electronic annotation /// 0005856 // cytoskeleton // …	0000166 // nucleotide binding // inferred from electronic annotation /// 0004672 // protein kinase activity // inferred from direct assay /// 0004674 // protein serine/threonine kinase activity // inferred from electronic annotation /// 0004713 // protein tyrosine kinase activity // inferred from electronic annotation /// 0005515 // protein binding // inferred from physical interaction /// 000552…	---
C6orf141	1554314_PM_at	16.5383	26.7762	27.6548	46.6891	BC036917	chromosome 6 open reading frame 141		---	---	---	---
CCR1	205098_PM_at	29.6728	47.9396	30.3111	24.7098	AI421071	chemokine (C-C motif) receptor 1		0002407 // dendritic cell chemotaxis // traceable author statement /// 0006816 // calcium ion transport // inferred from direct assay /// 0006874 // cellular calcium ion homeostasis // inferred from direct assay /// 0006887 // exocytosis // inferred from direct assay /// 0006935 // chemotaxis // non-traceable author statement /// 0006954 // inflammatory response // inferred from electronic annota…	0005886 // plasma membrane // inferred from direct assay /// 0005886 // plasma membrane // inferred from mutant phenotype /// 0005886 // plasma membrane // traceable author statement /// 0005887 // integral to plasma membrane // traceable author statement /// 0009897 // external side of plasma membrane // inferred from direct assay /// 0016020 // membrane // inferred from electronic annotation //…	0004435 // phosphatidylinositol phospholipase C activity // inferred from direct assay /// 0004871 // signal transducer activity // inferred from electronic annotation /// 0004930 // G-protein coupled receptor activity // inferred from electronic annotation /// 0004950 // chemokine receptor activity // inferred from direct assay /// 0005515 // protein binding // inferred from physical interaction…	GPCRDB_Class_A_Rhodopsin-like // GenMAPP /// Peptide_GPCRs // GenMAPP
DCAF13	220843_PM_s_at	9.76969	15.771	11.0316	10.0916	NM_014156	DDB1 and CUL4 associated factor 13		0006364 // rRNA processing // inferred from electronic annotation /// 0016567 // protein ubiquitination // inferred by curator /// 0016567 // protein ubiquitination // inferred from electronic annotation /// 0042254 // ribosome biogenesis // inferred from electronic annotation	0005634 // nucleus // inferred from electronic annotation /// 0005730 // nucleolus // inferred from electronic annotation /// 0030529 // ribonucleoprotein complex // inferred from electronic annotation /// 0080008 // Cul4-RING ubiquitin ligase complex // inferred from direct assay	0005515 // protein binding // inferred from electronic annotation	---
JHDM1D	225142_PM_at	14.0699	22.6775	17.4394	16.709	AW294022	jumonji C domain containing histone demethylase 1 homolog D (S. cerevisiae)		0006351 // transcription, DNA-dependent // inferred from electronic annotation /// 0006355 // regulation of transcription, DNA-dependent // inferred from electronic annotation /// 0007399 // nervous system development // inferred from electronic annotation /// 0016568 // chromatin modification // inferred from electronic annotation /// 0030901 // midbrain development // inferred from sequence or …	0005634 // nucleus // inferred by curator /// 0005634 // nucleus // inferred from direct assay /// 0005730 // nucleolus // inferred from direct assay	0005506 // iron ion binding // inferred from direct assay /// 0005506 // iron ion binding // traceable author statement /// 0005515 // protein binding // inferred from electronic annotation /// 0008270 // zinc ion binding // inferred from direct assay /// 0016491 // oxidoreductase activity // inferred from electronic annotation /// 0016702 // oxidoreductase activity, acting on single donors with …	---
LINC00674	1566987_PM_s_at	19.0265	30.6396	24.6137	24.4286	AL137380	long intergenic non-protein coding RNA 674		---	---	---	---
LPPR4	213496_PM_at	60.2602	96.9119	47.9387	46.4072	AW592563	lipid phosphate phosphatase-related protein type 4		0007409 // axonogenesis // inferred from electronic annotation /// 0008152 // metabolic process // inferred from electronic annotation /// 0046839 // phospholipid dephosphorylation // inferred from electronic annotation /// 0048839 // inner ear development // inferred from electronic annotation	0005887 // integral to plasma membrane // inferred from electronic annotation /// 0009897 // external side of plasma membrane // inferred from electronic annotation /// 0016020 // membrane // inferred from electronic annotation /// 0016021 // integral to membrane // inferred from electronic annotation	0003824 // catalytic activity // inferred from electronic annotation /// 0005515 // protein binding // inferred from electronic annotation /// 0008195 // phosphatidate phosphatase activity // inferred from electronic annotation /// 0016787 // hydrolase activity // inferred from electronic annotation /// 0042577 // lipid phosphatase activity // inferred from electronic annotation	---
PMAIP1	204286_PM_s_at	670.986	1078.04	1044.65	556.24	NM_021127	phorbol-12-myristate-13-acetate-induced protein 1		0001836 // release of cytochrome c from mitochondria // inferred from electronic annotation /// 0001844 // protein insertion into mitochondrial membrane involved in apoptotic signaling pathway // inferred from electronic annotation /// 0006915 // apoptotic process // inferred from mutant phenotype /// 0006915 // apoptotic process // traceable author statement /// 0006917 // induction of apoptosis…	0005634 // nucleus // inferred from direct assay /// 0005739 // mitochondrion // inferred from direct assay /// 0005741 // mitochondrial outer membrane // traceable author statement /// 0005829 // cytosol // inferred from direct assay /// 0005829 // cytosol // traceable author statement	0005515 // protein binding // inferred from physical interaction	---
BMP4	211518_PM_s_at	382.811	614.083	450.23	180.076	D30751	bone morphogenetic protein 4		0000122 // negative regulation of transcription from RNA polymerase II promoter // inferred from direct assay /// 0000186 // activation of MAPKK activity // inferred from direct assay /// 0001501 // skeletal system development // inferred from electronic annotation /// 0001503 // ossification // inferred from electronic annotation /// 0001525 // angiogenesis // inferred from electronic annotation…	0005576 // extracellular region // inferred from sequence or structural similarity /// 0005576 // extracellular region // traceable author statement /// 0005578 // proteinaceous extracellular matrix // inferred from electronic annotation /// 0005615 // extracellular space // inferred from sequence or structural similarity /// 0005737 // cytoplasm // inferred from electronic annotation /// 0031988…	0005125 // cytokine activity // inferred from direct assay /// 0005515 // protein binding // inferred from physical interaction /// 0008083 // growth factor activity // inferred from electronic annotation /// 0008201 // heparin binding // inferred from electronic annotation /// 0042056 // chemoattractant activity // inferred from direct assay /// 0042803 // protein homodimerization activity // in…	TGF_Beta_Signaling_Pathway // GenMAPP
---	235756_PM_at	35.6682	57.1823	58.8083	42.7826	AW802645	---		---	---	---	---
DCBLD2	213865_PM_at	44.3566	70.9768	76.8278	44.7973	AI378788	discoidin, CUB and LCCL domain containing 2		0007155 // cell adhesion // inferred from electronic annotation /// 0030308 // negative regulation of cell growth // inferred from direct assay /// 0030522 // intracellular receptor signaling pathway // non-traceable author statement /// 0042060 // wound healing // inferred from direct assay	0005887 // integral to plasma membrane // inferred from direct assay /// 0009986 // cell surface // inferred from direct assay /// 0016020 // membrane // inferred from electronic annotation /// 0016021 // integral to membrane // inferred from electronic annotation	0005515 // protein binding // inferred from physical interaction	---
TMEM47	209655_PM_s_at	11.673	18.5929	13.6253	10.9838	AI803181	transmembrane protein 47		---	0005886 // plasma membrane // inferred from direct assay /// 0005911 // cell-cell junction // inferred from electronic annotation /// 0016020 // membrane // inferred from electronic annotation /// 0016021 // integral to membrane // inferred from electronic annotation /// 0030054 // cell junction // inferred from electronic annotation	---	---
WBP1L	202808_PM_at	91.2613	145.331	84.1235	114.484	AK000161	WW domain binding protein 1-like		---	0016020 // membrane // inferred from electronic annotation /// 0016021 // integral to membrane // inferred from electronic annotation	---	---
SYTL2	225496_PM_s_at	269.987	429.514	327.551	215.917	N21426	synaptotagmin-like 2		0006810 // transport // inferred from electronic annotation /// 0006886 // intracellular protein transport // inferred from electronic annotation /// 0006887 // exocytosis // inferred from direct assay /// 0006904 // vesicle docking involved in exocytosis // inferred from direct assay /// 0010923 // negative regulation of phosphatase activity // inferred from direct assay /// 0016192 // vesicle-m…	0005634 // nucleus // inferred from direct assay /// 0005737 // cytoplasm // inferred from direct assay /// 0005794 // Golgi apparatus // inferred from direct assay /// 0005886 // plasma membrane // inferred from direct assay /// 0008021 // synaptic vesicle // inferred from electronic annotation /// 0016020 // membrane // inferred from sequence or structural similarity /// 0019897 // extrinsic to…	0001786 // phosphatidylserine binding // inferred from mutant phenotype /// 0005215 // transporter activity // inferred from electronic annotation /// 0005515 // protein binding // inferred from physical interaction /// 0005546 // phosphatidylinositol-4,5-bisphosphate binding // inferred from mutant phenotype /// 0008270 // zinc ion binding // inferred from electronic annotation /// 0017137 // Ra…	---
NR2F1	209505_PM_at	27.2741	43.2393	35.3434	21.5122	AI951185	nuclear receptor subfamily 2, group F, member 1		0000122 // negative regulation of transcription from RNA polymerase II promoter // inferred from direct assay /// 0001764 // neuron migration // inferred from electronic annotation /// 0006351 // transcription, DNA-dependent // inferred from electronic annotation /// 0006355 // regulation of transcription, DNA-dependent // inferred from electronic annotation /// 0006367 // transcription initiatio…	0005634 // nucleus // inferred from direct assay /// 0005654 // nucleoplasm // traceable author statement	0003677 // DNA binding // inferred from electronic annotation /// 0003700 // sequence-specific DNA binding transcription factor activity // inferred from direct assay /// 0003707 // steroid hormone receptor activity // inferred from electronic annotation /// 0003713 // transcription coactivator activity // traceable author statement /// 0004879 // ligand-activated sequence-specific DNA binding RN…	Nuclear_Receptors // GenMAPP
NAPA	208751_PM_at	9.96571	15.7588	12.7959	10.635	BC001165	N-ethylmaleimide-sensitive factor attachment protein, alpha		0006810 // transport // inferred from electronic annotation /// 0006886 // intracellular protein transport // inferred from electronic annotation /// 0006891 // intra-Golgi vesicle-mediated transport // traceable author statement /// 0006892 // post-Golgi vesicle-mediated transport // traceable author statement /// 0006944 // cellular membrane fusion // traceable author statement /// 0007420 // b…	0005829 // cytosol // traceable author statement /// 0016020 // membrane // inferred from electronic annotation /// 0070044 // synaptobrevin 2-SNAP-25-syntaxin-1a complex // inferred from electronic annotation	0000149 // SNARE binding // inferred from electronic annotation /// 0005515 // protein binding // inferred from physical interaction /// 0019905 // syntaxin binding // inferred from electronic annotation	---
---	235501_PM_at	77.7352	122.758	80.8757	64.1132	AW961576	---		---	---	---	---
LOC286467	1558791_PM_at	8.40532	13.2542	9.83741	9.54849	BC038558	family with sequence similarity 195, member A pseudogene		---	---	---	---
BAALC	222780_PM_s_at	15.6537	24.5813	37.9537	19.3777	AI870583	brain and acute leukemia, cytoplasmic		---	0005634 // nucleus // inferred from direct assay /// 0005730 // nucleolus // inferred from direct assay /// 0005737 // cytoplasm // inferred from direct assay /// 0005813 // centrosome // inferred from direct assay /// 0016020 // membrane // inferred from electronic annotation	---	---
DPYSL3	201430_PM_s_at	91.0093	142.827	177.052	119.513	W72516	dihydropyrimidinase-like 3		0006208 // pyrimidine nucleobase catabolic process // inferred from electronic annotation /// 0007399 // nervous system development // inferred from electronic annotation /// 0007411 // axon guidance // traceable author statement /// 0010976 // positive regulation of neuron projection development // inferred from sequence or structural similarity /// 0010977 // negative regulation of neuron proje…	0005615 // extracellular space // inferred from sequence or structural similarity /// 0005737 // cytoplasm // inferred from electronic annotation /// 0005829 // cytosol // inferred from sequence or structural similarity /// 0005829 // cytosol // traceable author statement /// 0030027 // lamellipodium // inferred from sequence or structural similarity /// 0030426 // growth cone // inferred from se…	0016787 // hydrolase activity // inferred from electronic annotation /// 0016810 // hydrolase activity, acting on carbon-nitrogen (but not peptide) bonds // inferred from electronic annotation /// 0016812 // hydrolase activity, acting on carbon-nitrogen (but not peptide) bonds, in cyclic amides // inferred from electronic annotation /// 0017124 // SH3 domain binding // inferred from sequence or s…	---
KANSL1L	230561_PM_s_at	24.0135	37.6335	22.1447	27.663	AA252512	KAT8 regulatory NSL complex subunit 1-like		---	0000123 // histone acetyltransferase complex // inferred from electronic annotation	---	---
GSAP	222150_PM_s_at	7.11205	11.1442	7.19197	7.97424	AK026747	gamma-secretase activating protein		0030162 // regulation of proteolysis // inferred from direct assay /// 0034205 // beta-amyloid formation // inferred from direct assay	0005794 // Golgi apparatus // inferred from electronic annotation /// 0005802 // trans-Golgi network // inferred from direct assay	0001540 // beta-amyloid binding // inferred from direct assay	---
FST	204948_PM_s_at	186.59	292.323	171.708	125.169	NM_013409	follistatin		0000122 // negative regulation of transcription from RNA polymerase II promoter // inferred from direct assay /// 0002244 // hematopoietic progenitor cell differentiation // inferred from direct assay /// 0007276 // gamete generation // inferred from electronic annotation /// 0007389 // pattern specification process // inferred from electronic annotation /// 0008585 // female gonad development //…	0005576 // extracellular region // non-traceable author statement /// 0005576 // extracellular region // traceable author statement /// 0005634 // nucleus // inferred from electronic annotation /// 0005737 // cytoplasm // inferred from electronic annotation	0004871 // signal transducer activity // non-traceable author statement /// 0005515 // protein binding // inferred from physical interaction /// 0043395 // heparan sulfate proteoglycan binding // inferred from electronic annotation /// 0048185 // activin binding // inferred from physical interaction	TGF_Beta_Signaling_Pathway // GenMAPP
C7orf10	219655_PM_at	373.971	585.199	751.522	219.525	NM_024728	chromosome 7 open reading frame 10		0008152 // metabolic process // inferred from electronic annotation	0005739 // mitochondrion // inferred from electronic annotation	0003824 // catalytic activity // inferred from electronic annotation /// 0016740 // transferase activity // inferred from electronic annotation /// 0047369 // succinate-hydroxymethylglutarate CoA-transferase activity // inferred from direct assay	---
NKX3-2	207031_PM_at	71.9108	112.418	75.5012	47.8201	NM_001189	NK3 homeobox 2		0001501 // skeletal system development // traceable author statement /// 0006351 // transcription, DNA-dependent // inferred from electronic annotation /// 0006355 // regulation of transcription, DNA-dependent // inferred from electronic annotation /// 0006366 // transcription from RNA polymerase II promoter // traceable author statement /// 0007368 // determination of left/right symmetry // infe…	0005634 // nucleus // inferred from electronic annotation	0003677 // DNA binding // inferred from electronic annotation /// 0003700 // sequence-specific DNA binding transcription factor activity // inferred from electronic annotation /// 0043565 // sequence-specific DNA binding // inferred from electronic annotation	---
---	230820_PM_at	188.031	293.433	252.26	153.993	BF111169	---		---	---	---	---
PCSK5	213652_PM_at	33.0035	51.5007	39.1376	37.2496	AU152579	proprotein convertase subtilisin/kexin type 5		0001822 // kidney development // inferred from mutant phenotype /// 0001822 // kidney development // inferred from sequence or structural similarity /// 0002001 // renin secretion into blood stream // inferred from expression pattern /// 0006465 // signal peptide processing // inferred from direct assay /// 0006508 // proteolysis // inferred from electronic annotation /// 0007267 // cell-cell sig…	0005576 // extracellular region // inferred from electronic annotation /// 0005615 // extracellular space // not recorded /// 0005615 // extracellular space // inferred from sequence or structural similarity /// 0005794 // Golgi apparatus // inferred from sequence or structural similarity /// 0005796 // Golgi lumen // traceable author statement /// 0012505 // endomembrane system // inferred from …	0004175 // endopeptidase activity // inferred from electronic annotation /// 0004252 // serine-type endopeptidase activity // inferred from direct assay /// 0008233 // peptidase activity // inferred from electronic annotation /// 0008236 // serine-type peptidase activity // inferred from electronic annotation /// 0016787 // hydrolase activity // inferred from electronic annotation /// 0042277 // …	---
FOXC1	1553613_PM_s_at	89.3333	139.255	74.3871	110.919	NM_001453	forkhead box C1		0000122 // negative regulation of transcription from RNA polymerase II promoter // --- /// 0001501 // skeletal system development // inferred from electronic annotation /// 0001503 // ossification // not recorded /// 0001541 // ovarian follicle development // not recorded /// 0001568 // blood vessel development // inferred from electronic annotation /// 0001570 // vasculogenesis // not recorded /…	0005634 // nucleus // inferred by curator /// 0005634 // nucleus // inferred from direct assay /// 0005667 // transcription factor complex // not recorded /// 0005720 // nuclear heterochromatin // inferred from direct assay /// 0005730 // nucleolus // inferred from direct assay /// 0005737 // cytoplasm // inferred from direct assay	0003677 // DNA binding // inferred from direct assay /// 0003690 // double-stranded DNA binding // not recorded /// 0003700 // sequence-specific DNA binding transcription factor activity // inferred from direct assay /// 0003705 // RNA polymerase II distal enhancer sequence-specific DNA binding transcription factor activity // not recorded /// 0005515 // protein binding // inferred from physical …	---
SH3RF2	228892_PM_at	6.29585	9.8054	6.74702	8.19779	AI807681	SH3 domain containing ring finger 2		0010923 // negative regulation of phosphatase activity // inferred from direct assay /// 0016567 // protein ubiquitination // inferred from electronic annotation	---	0004864 // protein phosphatase inhibitor activity // inferred from electronic annotation /// 0005515 // protein binding // inferred from physical interaction /// 0008157 // protein phosphatase 1 binding // inferred from direct assay /// 0008270 // zinc ion binding // inferred from electronic annotation /// 0016874 // ligase activity // inferred from electronic annotation /// 0019902 // phosphatas…	---
RGS4	204339_PM_s_at	6.96525	10.8458	8.63007	8.63978	BC000737	regulator of G-protein signaling 4		0000188 // inactivation of MAPK activity // traceable author statement /// 0008277 // regulation of G-protein coupled receptor protein signaling pathway // traceable author statement /// 0009968 // negative regulation of signal transduction // inferred from electronic annotation /// 0038032 // termination of G-protein coupled receptor signaling pathway // inferred from electronic annotation /// 0…	0005737 // cytoplasm // not recorded /// 0005829 // cytosol // inferred from electronic annotation /// 0005886 // plasma membrane // not recorded /// 0016020 // membrane // inferred from electronic annotation	0005096 // GTPase activator activity // not recorded /// 0005516 // calmodulin binding // traceable author statement	Calcium_regulation_in_cardiac_cells // GenMAPP /// Smooth_muscle_contraction // GenMAPP
PCBP1-AS1	235482_PM_at	23.7331	36.8988	30.4205	29.0815	BE886868	PCBP1 antisense RNA 1		---	---	---	---
FAM83G	228587_PM_at	11.7819	18.2741	16.485	20.6246	BE504892	family with sequence similarity 83, member G		---	---	---	---
TGFBR3	226625_PM_at	116.436	180.474	72.8583	83.4583	AW193698	transforming growth factor, beta receptor III		0001568 // blood vessel development // inferred from electronic annotation /// 0001666 // response to hypoxia // inferred from electronic annotation /// 0001701 // in utero embryonic development // inferred from electronic annotation /// 0001824 // blastocyst development // inferred from electronic annotation /// 0001837 // epithelial to mesenchymal transition // inferred from direct assay /// 00…	0005576 // extracellular region // inferred from electronic annotation /// 0005578 // proteinaceous extracellular matrix // inferred from electronic annotation /// 0005615 // extracellular space // traceable author statement /// 0005737 // cytoplasm // inferred from electronic annotation /// 0005783 // endoplasmic reticulum // inferred from electronic annotation /// 0005886 // plasma membrane // …	0005024 // transforming growth factor beta-activated receptor activity // inferred from direct assay /// 0005114 // type II transforming growth factor beta receptor binding // inferred from direct assay /// 0005160 // transforming growth factor beta receptor binding // inferred from sequence or structural similarity /// 0005515 // protein binding // inferred from physical interaction /// 0005539 …	TGF_Beta_Signaling_Pathway // GenMAPP
FOXF2	206377_PM_at	51.6347	80.0319	54.1948	42.2808	NM_001452	forkhead box F2		0001837 // epithelial to mesenchymal transition // non-traceable author statement /// 0006351 // transcription, DNA-dependent // inferred from electronic annotation /// 0006355 // regulation of transcription, DNA-dependent // inferred from electronic annotation /// 0007389 // pattern specification process // not recorded /// 0009790 // embryo development // not recorded /// 0009888 // tissue deve…	0005634 // nucleus // inferred by curator /// 0005634 // nucleus // inferred from direct assay /// 0005667 // transcription factor complex // inferred from direct assay	0003677 // DNA binding // inferred from direct assay /// 0003690 // double-stranded DNA binding // not recorded /// 0003700 // sequence-specific DNA binding transcription factor activity // inferred from direct assay /// 0003705 // RNA polymerase II distal enhancer sequence-specific DNA binding transcription factor activity // not recorded /// 0008134 // transcription factor binding // inferred f…	---
SLC1A3	202800_PM_at	170.379	263.706	193.901	89.4834	NM_004172	solute carrier family 1 (glial high affinity glutamate transporter), member 3		0001504 // neurotransmitter uptake // traceable author statement /// 0006536 // glutamate metabolic process // inferred from electronic annotation /// 0006537 // glutamate biosynthetic process // inferred from electronic annotation /// 0006810 // transport // inferred from electronic annotation /// 0006811 // ion transport // traceable author statement /// 0006835 // dicarboxylic acid transport /…	0005743 // mitochondrial inner membrane // inferred from electronic annotation /// 0005886 // plasma membrane // traceable author statement /// 0009986 // cell surface // inferred from electronic annotation /// 0016020 // membrane // traceable author statement /// 0016021 // integral to membrane // inferred from electronic annotation /// 0016323 // basolateral plasma membrane // inferred from ele…	0005313 // L-glutamate transmembrane transporter activity // traceable author statement /// 0005314 // high-affinity glutamate transmembrane transporter activity // inferred from electronic annotation /// 0005515 // protein binding // inferred from electronic annotation /// 0015293 // symporter activity // inferred from electronic annotation /// 0016595 // glutamate binding // inferred from elect…	---
RDH10	227467_PM_at	220.276	340.816	281.119	52.4922	AV697515	retinol dehydrogenase 10 (all-trans)		0001523 // retinoid metabolic process // traceable author statement /// 0001656 // metanephros development // inferred from electronic annotation /// 0001701 // in utero embryonic development // inferred from electronic annotation /// 0002138 // retinoic acid biosynthetic process // inferred from electronic annotation /// 0007601 // visual perception // inferred from direct assay /// 0007603 // p…	0005634 // nucleus // inferred from direct assay /// 0005737 // cytoplasm // inferred from direct assay /// 0005783 // endoplasmic reticulum // inferred from electronic annotation /// 0005789 // endoplasmic reticulum membrane // traceable author statement /// 0016020 // membrane // inferred from electronic annotation /// 0016021 // integral to membrane // inferred from direct assay /// 0031090 //…	0000166 // nucleotide binding // inferred from electronic annotation /// 0004745 // retinol dehydrogenase activity // inferred from direct assay /// 0016491 // oxidoreductase activity // inferred from electronic annotation /// 0052650 // NADP-retinol dehydrogenase activity // inferred from electronic annotation	---
SLC2A14 /// SLC2A3	222088_PM_s_at	22.4328	34.6895	90.0173	20.9965	AA778684	solute carrier family 2 (facilitated glucose transporter), member 14 /// solute carrier family 2 (facilitated glucose transporter), member 3		0005975 // carbohydrate metabolic process // traceable author statement /// 0006766 // vitamin metabolic process // traceable author statement /// 0006767 // water-soluble vitamin metabolic process // traceable author statement /// 0006810 // transport // inferred from electronic annotation /// 0007275 // multicellular organismal development // inferred from electronic annotation /// 0007283 // s…	0005886 // plasma membrane // traceable author statement /// 0016020 // membrane // inferred from electronic annotation /// 0016021 // integral to membrane // inferred from electronic annotation	0005215 // transporter activity // inferred from electronic annotation /// 0005355 // glucose transmembrane transporter activity // inferred from electronic annotation /// 0005542 // folic acid binding // inferred from electronic annotation /// 0008518 // reduced folate carrier activity // inferred from electronic annotation /// 0022857 // transmembrane transporter activity // inferred from elect…	---
---	229684_PM_s_at	8.38633	12.9684	9.73129	11.0183	AI582177	---		---	---	---	---
SRRM2	208610_PM_s_at	210.164	324.732	228.023	179.614	AI655799	serine/arginine repetitive matrix 2		0000398 // mRNA splicing, via spliceosome // inferred by curator /// 0006397 // mRNA processing // inferred from electronic annotation /// 0008380 // RNA splicing // inferred from electronic annotation	0005634 // nucleus // inferred from direct assay /// 0005681 // spliceosomal complex // inferred from electronic annotation /// 0005730 // nucleolus // inferred from direct assay /// 0015030 // Cajal body // inferred from direct assay /// 0016607 // nuclear speck // inferred from direct assay /// 0071013 // catalytic step 2 spliceosome // inferred from direct assay	0003723 // RNA binding // inferred from electronic annotation /// 0047485 // protein N-terminus binding // inferred from physical interaction /// 0070742 // C2H2 zinc finger domain binding // inferred from direct assay	---
HHIP	223775_PM_at	82.3885	127.012	146.61	28.5431	AY009951	hedgehog interacting protein		0005975 // carbohydrate metabolic process // inferred from electronic annotation /// 0007165 // signal transduction // inferred from electronic annotation /// 0007224 // smoothened signaling pathway // inferred from electronic annotation /// 0007405 // neuroblast proliferation // inferred from electronic annotation /// 0009887 // organ morphogenesis // inferred from electronic annotation /// 0009…	0005576 // extracellular region // inferred from electronic annotation /// 0005737 // cytoplasm // inferred from electronic annotation /// 0005886 // plasma membrane // inferred from electronic annotation /// 0005887 // integral to plasma membrane // inferred from sequence or structural similarity /// 0009986 // cell surface // inferred from electronic annotation /// 0016020 // membrane // inferr…	0003824 // catalytic activity // inferred from electronic annotation /// 0005515 // protein binding // inferred from physical interaction /// 0008270 // zinc ion binding // inferred from direct assay /// 0016901 // oxidoreductase activity, acting on the CH-OH group of donors, quinone or similar compound as acceptor // inferred from electronic annotation /// 0046872 // metal ion binding // inferre…	---
VLDLR	209822_PM_s_at	42.8841	66.0739	61.762	59.4455	L22431	very low density lipoprotein receptor		0000122 // negative regulation of transcription from RNA polymerase II promoter // inferred from sequence or structural similarity /// 0001666 // response to hypoxia // inferred from electronic annotation /// 0006629 // lipid metabolic process // inferred from electronic annotation /// 0006810 // transport // inferred from electronic annotation /// 0006869 // lipid transport // inferred from elec…	0005615 // extracellular space // inferred from electronic annotation /// 0005634 // nucleus // inferred from electronic annotation /// 0005886 // plasma membrane // traceable author statement /// 0005905 // coated pit // inferred from electronic annotation /// 0009986 // cell surface // inferred from electronic annotation /// 0016020 // membrane // inferred from direct assay /// 0016021 // integ…	0001948 // glycoprotein binding // inferred from physical interaction /// 0005041 // low-density lipoprotein receptor activity // traceable author statement /// 0005509 // calcium ion binding // inferred from electronic annotation /// 0005515 // protein binding // inferred from physical interaction /// 0030229 // very-low-density lipoprotein particle receptor activity // inferred from direct assa…	---
SLC7A8	216092_PM_s_at	37.3493	57.5123	41.1578	35.4471	AL365347	solute carrier family 7 (amino acid transporter light chain, L system), member 8		0003333 // amino acid transmembrane transport // inferred from electronic annotation /// 0006520 // cellular amino acid metabolic process // traceable author statement /// 0006810 // transport // traceable author statement /// 0006811 // ion transport // traceable author statement /// 0006865 // amino acid transport // inferred from direct assay /// 0006865 // amino acid transport // traceable au…	0005737 // cytoplasm // inferred from electronic annotation /// 0005886 // plasma membrane // inferred from direct assay /// 0005886 // plasma membrane // traceable author statement /// 0005887 // integral to plasma membrane // traceable author statement /// 0016020 // membrane // inferred from electronic annotation /// 0016021 // integral to membrane // inferred from electronic annotation /// 00…	0005515 // protein binding // inferred from physical interaction /// 0015101 // organic cation transmembrane transporter activity // inferred from direct assay /// 0015171 // amino acid transmembrane transporter activity // not recorded /// 0015171 // amino acid transmembrane transporter activity // inferred from direct assay /// 0015171 // amino acid transmembrane transporter activity // inferre…	---
APP	214953_PM_s_at	773.645	1191.18	951.516	623.047	X06989	amyloid beta (A4) precursor protein		0000085 // G2 phase of mitotic cell cycle // inferred from sequence or structural similarity /// 0001967 // suckling behavior // inferred from electronic annotation /// 0002576 // platelet degranulation // traceable author statement /// 0006378 // mRNA polyadenylation // inferred from sequence or structural similarity /// 0006417 // regulation of translation // inferred from sequence or structura…	0005576 // extracellular region // traceable author statement /// 0005737 // cytoplasm // inferred from direct assay /// 0005737 // cytoplasm // inferred from sequence or structural similarity /// 0005794 // Golgi apparatus // inferred from direct assay /// 0005794 // Golgi apparatus // inferred from sequence or structural similarity /// 0005829 // cytosol // traceable author statement /// 000588…	0003677 // DNA binding // inferred from sequence or structural similarity /// 0004867 // serine-type endopeptidase inhibitor activity // inferred from direct assay /// 0005102 // receptor binding // inferred from physical interaction /// 0005515 // protein binding // inferred from physical interaction /// 0008201 // heparin binding // inferred from electronic annotation /// 0008233 // peptidase a…	---
RANBP2	201711_PM_x_at	27.8256	42.8342	25.2651	25.1177	AI681120	RAN binding protein 2		0000087 // M phase of mitotic cell cycle // traceable author statement /// 0000236 // mitotic prometaphase // traceable author statement /// 0000278 // mitotic cell cycle // traceable author statement /// 0000413 // protein peptidyl-prolyl isomerization // inferred from electronic annotation /// 0005975 // carbohydrate metabolic process // traceable author statement /// 0006457 // protein folding…	0005622 // intracellular // inferred from electronic annotation /// 0005634 // nucleus // inferred from electronic annotation /// 0005643 // nuclear pore // inferred from direct assay /// 0005829 // cytosol // traceable author statement /// 0016020 // membrane // inferred from electronic annotation /// 0031965 // nuclear membrane // inferred from direct assay /// 0042405 // nuclear inclusion body…	0003755 // peptidyl-prolyl cis-trans isomerase activity // inferred from electronic annotation /// 0005515 // protein binding // inferred from physical interaction /// 0008270 // zinc ion binding // inferred from electronic annotation /// 0008536 // Ran GTPase binding // traceable author statement /// 0016853 // isomerase activity // inferred from electronic annotation /// 0016874 // ligase activ…	---
MKNK2	223199_PM_at	38.0629	58.5869	69.4244	54.0897	AA404592	MAP kinase interacting serine/threonine kinase 2		0006417 // regulation of translation // inferred from electronic annotation /// 0006468 // protein phosphorylation // inferred from direct assay /// 0006915 // apoptotic process // inferred from electronic annotation /// 0007166 // cell surface receptor signaling pathway // traceable author statement /// 0007243 // intracellular protein kinase cascade // inferred from direct assay /// 0009103 // …	0005634 // nucleus // inferred from electronic annotation /// 0005737 // cytoplasm // inferred from electronic annotation /// 0016020 // membrane // inferred from electronic annotation /// 0016605 // PML body // inferred from electronic annotation	0000166 // nucleotide binding // inferred from electronic annotation /// 0004672 // protein kinase activity // inferred from electronic annotation /// 0004674 // protein serine/threonine kinase activity // inferred from direct assay /// 0004713 // protein tyrosine kinase activity // inferred from electronic annotation /// 0005515 // protein binding // inferred from electronic annotation /// 00055…	---
DCBLD2	224911_PM_s_at	255.947	393.825	495.987	379.703	AA722799	discoidin, CUB and LCCL domain containing 2		0007155 // cell adhesion // inferred from electronic annotation /// 0030308 // negative regulation of cell growth // inferred from direct assay /// 0030522 // intracellular receptor signaling pathway // non-traceable author statement /// 0042060 // wound healing // inferred from direct assay	0005887 // integral to plasma membrane // inferred from direct assay /// 0009986 // cell surface // inferred from direct assay /// 0016020 // membrane // inferred from electronic annotation /// 0016021 // integral to membrane // inferred from electronic annotation	0005515 // protein binding // inferred from physical interaction	---
FOXO3	231548_PM_at	21.8472	33.6029	30.5449	18.9628	AA018818	forkhead box O3		0000122 // negative regulation of transcription from RNA polymerase II promoter // inferred from mutant phenotype /// 0001542 // ovulation from ovarian follicle // not recorded /// 0001544 // initiation of primordial ovarian follicle growth // not recorded /// 0001547 // antral ovarian follicle growth // not recorded /// 0001556 // oocyte maturation // not recorded /// 0006417 // regulation of tr…	0005634 // nucleus // inferred from direct assay /// 0005654 // nucleoplasm // traceable author statement /// 0005667 // transcription factor complex // not recorded /// 0005737 // cytoplasm // inferred from direct assay /// 0005829 // cytosol // not recorded /// 0016020 // membrane // inferred from electronic annotation	0003677 // DNA binding // inferred from direct assay /// 0003690 // double-stranded DNA binding // not recorded /// 0003700 // sequence-specific DNA binding transcription factor activity // inferred from direct assay /// 0003705 // RNA polymerase II distal enhancer sequence-specific DNA binding transcription factor activity // not recorded /// 0005515 // protein binding // inferred from physical …	---
CALD1	235834_PM_at	162.943	250.589	361.225	167.449	BF063186	caldesmon 1		0006928 // cellular component movement // traceable author statement /// 0006936 // muscle contraction // traceable author statement	0005829 // cytosol // traceable author statement /// 0005856 // cytoskeleton // traceable author statement /// 0005886 // plasma membrane // inferred from direct assay /// 0015629 // actin cytoskeleton // inferred from direct assay /// 0030016 // myofibril // inferred from electronic annotation /// 0030478 // actin cap // inferred from electronic annotation	0003779 // actin binding // inferred from electronic annotation /// 0005516 // calmodulin binding // inferred from electronic annotation /// 0005523 // tropomyosin binding // traceable author statement /// 0017022 // myosin binding // inferred from electronic annotation	---
ARL4C	202208_PM_s_at	205.179	315.505	322.863	97.576	BC001051	ADP-ribosylation factor-like 4C		0006184 // GTP catabolic process // traceable author statement /// 0006810 // transport // inferred from electronic annotation /// 0006886 // intracellular protein transport // inferred from electronic annotation /// 0007264 // small GTPase mediated signal transduction // inferred from electronic annotation /// 0015031 // protein transport // inferred from electronic annotation /// 0032456 // end…	0005622 // intracellular // inferred from electronic annotation /// 0005634 // nucleus // traceable author statement /// 0005737 // cytoplasm // inferred from direct assay /// 0005886 // plasma membrane // inferred from direct assay /// 0016020 // membrane // inferred from electronic annotation /// 0030175 // filopodium // inferred from electronic annotation /// 0042995 // cell projection // infe…	0000166 // nucleotide binding // inferred from electronic annotation /// 0003924 // GTPase activity // traceable author statement /// 0005515 // protein binding // inferred from physical interaction /// 0005525 // GTP binding // inferred from electronic annotation /// 0043014 // alpha-tubulin binding // inferred from direct assay	---
ABAT	209460_PM_at	113.898	175.135	176.733	69.3236	AF237813	4-aminobutyrate aminotransferase		0001666 // response to hypoxia // inferred from electronic annotation /// 0007268 // synaptic transmission // traceable author statement /// 0007269 // neurotransmitter secretion // traceable author statement /// 0007610 // behavior // non-traceable author statement /// 0007620 // copulation // inferred from electronic annotation /// 0007626 // locomotory behavior // inferred from electronic anno…	0005739 // mitochondrion // inferred from direct assay /// 0005739 // mitochondrion // inferred from sequence or structural similarity /// 0005759 // mitochondrial matrix // traceable author statement /// 0032144 // 4-aminobutyrate transaminase complex // inferred from direct assay /// 0043005 // neuron projection // inferred from electronic annotation	0003824 // catalytic activity // inferred from electronic annotation /// 0003867 // 4-aminobutyrate transaminase activity // inferred from direct assay /// 0003867 // 4-aminobutyrate transaminase activity // traceable author statement /// 0008483 // transaminase activity // inferred from electronic annotation /// 0016740 // transferase activity // inferred from electronic annotation /// 0030170 /…	---
---	233481_PM_at	11.4973	17.6632	14.5038	11.4803	AL117559	---		---	---	---	---
MALT1	208309_PM_s_at	54.8436	84.2102	73.7984	44.8627	NM_006785	mucosa associated lymphoid tissue lymphoma translocation gene 1		0001923 // B-1 B cell differentiation // inferred from electronic annotation /// 0002237 // response to molecule of bacterial origin // inferred from electronic annotation /// 0002726 // positive regulation of T cell cytokine production // inferred from mutant phenotype /// 0006508 // proteolysis // inferred from direct assay /// 0006952 // defense response // non-traceable author statement /// 0…	0005634 // nucleus // inferred from direct assay /// 0005730 // nucleolus // inferred from direct assay /// 0005737 // cytoplasm // inferred from direct assay /// 0005829 // cytosol // traceable author statement /// 0005886 // plasma membrane // traceable author statement /// 0032449 // CBM complex // non-traceable author statement /// 0043234 // protein complex // inferred from direct assay /// …	0002020 // protease binding // inferred from electronic annotation /// 0004197 // cysteine-type endopeptidase activity // non-traceable author statement /// 0004842 // ubiquitin-protein ligase activity // inferred from direct assay /// 0004871 // signal transducer activity // inferred from mutant phenotype /// 0005515 // protein binding // inferred from physical interaction /// 0008233 // peptida…	---
CUEDC1	227667_PM_at	92.2049	141.269	103.861	92.2049	AI620923	CUE domain containing 1		---	---	0005515 // protein binding // inferred from electronic annotation	---
FN1	1558199_PM_at	29.8072	45.4927	56.1229	12.8051	W73431	fibronectin 1		0001525 // angiogenesis // inferred from electronic annotation /// 0002576 // platelet degranulation // traceable author statement /// 0006953 // acute-phase response // inferred from electronic annotation /// 0007044 // cell-substrate junction assembly // inferred from electronic annotation /// 0007155 // cell adhesion // non-traceable author statement /// 0007160 // cell-matrix adhesion // infe…	0005576 // extracellular region // non-traceable author statement /// 0005576 // extracellular region // traceable author statement /// 0005577 // fibrinogen complex // inferred from direct assay /// 0005578 // proteinaceous extracellular matrix // non-traceable author statement /// 0005604 // basement membrane // inferred from electronic annotation /// 0005615 // extracellular space // inferred …	0005201 // extracellular matrix structural constituent // non-traceable author statement /// 0005515 // protein binding // inferred from physical interaction /// 0005518 // collagen binding // non-traceable author statement /// 0008201 // heparin binding // non-traceable author statement /// 0016504 // peptidase activator activity // inferred from electronic annotation	Inflammatory_Response_Pathway // GenMAPP
YBEY	227421_PM_at	14.736	22.4741	25.396	15.5721	BF026326	ybeY metallopeptidase (putative)		0006364 // rRNA processing // inferred from electronic annotation	0005634 // nucleus // inferred from direct assay /// 0005739 // mitochondrion // inferred from electronic annotation	0004222 // metalloendopeptidase activity // inferred from electronic annotation /// 0046872 // metal ion binding // inferred from electronic annotation	---
CDKN2B	236313_PM_at	170.29	259.486	476.951	158.295	AW444761	cyclin-dependent kinase inhibitor 2B (p15, inhibits CDK4)		0000079 // regulation of cyclin-dependent protein serine/threonine kinase activity // inferred from direct assay /// 0000080 // G1 phase of mitotic cell cycle // traceable author statement /// 0000086 // G2/M transition of mitotic cell cycle // inferred from mutant phenotype /// 0000278 // mitotic cell cycle // traceable author statement /// 0006351 // transcription, DNA-dependent // traceable au…	0005634 // nucleus // inferred from direct assay /// 0005737 // cytoplasm // inferred from direct assay /// 0005829 // cytosol // traceable author statement	0004861 // cyclin-dependent protein serine/threonine kinase inhibitor activity // inferred from direct assay /// 0004861 // cyclin-dependent protein serine/threonine kinase inhibitor activity // non-traceable author statement /// 0005515 // protein binding // inferred from physical interaction /// 0016301 // kinase activity // inferred from electronic annotation /// 0019901 // protein kinase bind…	G1_to_S_cell_cycle_Reactome // GenMAPP
---	214967_PM_at	28.0055	42.5761	63.8635	30.791	AU146983	---		---	---	---	---
BUB1	215509_PM_s_at	7.37265	11.1954	8.2921	8.63034	AL137654	BUB1 mitotic checkpoint serine/threonine kinase		0000087 // M phase of mitotic cell cycle // traceable author statement /// 0000236 // mitotic prometaphase // traceable author statement /// 0000278 // mitotic cell cycle // traceable author statement /// 0006468 // protein phosphorylation // inferred from electronic annotation /// 0006915 // apoptotic process // inferred from electronic annotation /// 0007049 // cell cycle // inferred from elect…	0000775 // chromosome, centromeric region // inferred from electronic annotation /// 0000776 // kinetochore // inferred from direct assay /// 0000777 // condensed chromosome kinetochore // inferred from direct assay /// 0000780 // condensed nuclear chromosome, centromeric region // inferred from electronic annotation /// 0005634 // nucleus // inferred from electronic annotation /// 0005694 // chr…	0000166 // nucleotide binding // inferred from electronic annotation /// 0004672 // protein kinase activity // traceable author statement /// 0004674 // protein serine/threonine kinase activity // inferred from electronic annotation /// 0005515 // protein binding // inferred from physical interaction /// 0005524 // ATP binding // inferred from electronic annotation /// 0016301 // kinase activity …	Cell_cycle_KEGG // GenMAPP
DACH1	205472_PM_s_at	9.32073	14.1481	9.2642	7.27132	NM_004392	dachshund homolog 1 (Drosophila)		0000122 // negative regulation of transcription from RNA polymerase II promoter // inferred from electronic annotation /// 0001967 // suckling behavior // inferred from electronic annotation /// 0006351 // transcription, DNA-dependent // inferred from electronic annotation /// 0006355 // regulation of transcription, DNA-dependent // inferred from electronic annotation /// 0007275 // multicellular…	0005634 // nucleus // inferred from direct assay /// 0005667 // transcription factor complex // inferred from electronic annotation /// 0005730 // nucleolus // inferred from direct assay /// 0005737 // cytoplasm // inferred from electronic annotation	0000166 // nucleotide binding // inferred from electronic annotation /// 0001075 // RNA polymerase II core promoter sequence-specific DNA binding transcription factor activity involved in preinitiation complex assembly // inferred from electronic annotation /// 0001078 // RNA polymerase II core promoter proximal region sequence-specific DNA binding transcription factor activity involved in negati…	---
PRKD3	1554910_PM_at	19.8833	30.1585	26.8553	20.8282	BC030706	protein kinase D3		0006468 // protein phosphorylation // traceable author statement /// 0007205 // protein kinase C-activating G-protein coupled receptor signaling pathway // traceable author statement /// 0016310 // phosphorylation // inferred from electronic annotation /// 0035556 // intracellular signal transduction // inferred from electronic annotation	0005634 // nucleus // inferred from direct assay /// 0005730 // nucleolus // inferred from direct assay /// 0005737 // cytoplasm // inferred from direct assay /// 0016020 // membrane // inferred from electronic annotation	0000166 // nucleotide binding // inferred from electronic annotation /// 0004672 // protein kinase activity // inferred from electronic annotation /// 0004674 // protein serine/threonine kinase activity // inferred from electronic annotation /// 0004697 // protein kinase C activity // inferred from electronic annotation /// 0005515 // protein binding // inferred from physical interaction /// 0005…	G_Protein_Signaling // GenMAPP
CCDC85A	235228_PM_at	121.508	184.271	130.886	142.5	AI376433	coiled-coil domain containing 85A		---	---	---	---
CDS2	212862_PM_at	57.8084	87.6569	94.6352	110.879	AL568982	CDP-diacylglycerol synthase (phosphatidate cytidylyltransferase) 2		0006629 // lipid metabolic process // inferred from electronic annotation /// 0006644 // phospholipid metabolic process // traceable author statement /// 0006655 // phosphatidylglycerol biosynthetic process // traceable author statement /// 0008654 // phospholipid biosynthetic process // non-traceable author statement /// 0016024 // CDP-diacylglycerol biosynthetic process // inferred from electro…	0005739 // mitochondrion // inferred from electronic annotation /// 0005743 // mitochondrial inner membrane // non-traceable author statement /// 0005743 // mitochondrial inner membrane // traceable author statement /// 0005783 // endoplasmic reticulum // inferred from electronic annotation /// 0016020 // membrane // inferred from electronic annotation /// 0016021 // integral to membrane // non-t…	0004605 // phosphatidate cytidylyltransferase activity // non-traceable author statement /// 0016740 // transferase activity // inferred from electronic annotation /// 0016772 // transferase activity, transferring phosphorus-containing groups // inferred from electronic annotation /// 0016779 // nucleotidyltransferase activity // inferred from electronic annotation	---
NR1D2	209750_PM_at	25.8919	39.2126	34.0629	20.0306	N32859	nuclear receptor subfamily 1, group D, member 2		0006351 // transcription, DNA-dependent // inferred from electronic annotation /// 0006355 // regulation of transcription, DNA-dependent // traceable author statement /// 0006367 // transcription initiation from RNA polymerase II promoter // traceable author statement /// 0010467 // gene expression // traceable author statement /// 0030522 // intracellular receptor signaling pathway // traceable …	0005634 // nucleus // traceable author statement /// 0005654 // nucleoplasm // traceable author statement	0003677 // DNA binding // inferred from electronic annotation /// 0003700 // sequence-specific DNA binding transcription factor activity // inferred from electronic annotation /// 0003707 // steroid hormone receptor activity // inferred from electronic annotation /// 0004879 // ligand-activated sequence-specific DNA binding RNA polymerase II transcription factor activity // traceable author state…	Circadian_Exercise // GenMAPP /// Nuclear_Receptors // GenMAPP
PKP2	207717_PM_s_at	74.1476	112.216	87.2129	117.289	NM_004572	plakophilin 2		0002159 // desmosome assembly // inferred from mutant phenotype /// 0007155 // cell adhesion // inferred from electronic annotation /// 0007507 // heart development // inferred from sequence or structural similarity /// 0008285 // negative regulation of cell proliferation // inferred from sequence or structural similarity /// 0010765 // positive regulation of sodium ion transport // inferred from…	0005634 // nucleus // non-traceable author statement /// 0005882 // intermediate filament // inferred from sequence or structural similarity /// 0005886 // plasma membrane // traceable author statement /// 0005911 // cell-cell junction // inferred from sequence or structural similarity /// 0005912 // adherens junction // inferred from sequence or structural similarity /// 0014704 // intercalated …	0005080 // protein kinase C binding // inferred from physical interaction /// 0005488 // binding // inferred from electronic annotation /// 0005515 // protein binding // inferred from physical interaction /// 0017080 // sodium channel regulator activity // inferred from sequence or structural similarity /// 0019215 // intermediate filament binding // inferred from direct assay /// 0032947 // prot…	---
HHIP	230135_PM_at	573.861	865.94	734.486	166.004	AI822137	hedgehog interacting protein		0005975 // carbohydrate metabolic process // inferred from electronic annotation /// 0007165 // signal transduction // inferred from electronic annotation /// 0007224 // smoothened signaling pathway // inferred from electronic annotation /// 0007405 // neuroblast proliferation // inferred from electronic annotation /// 0009887 // organ morphogenesis // inferred from electronic annotation /// 0009…	0005576 // extracellular region // inferred from electronic annotation /// 0005737 // cytoplasm // inferred from electronic annotation /// 0005886 // plasma membrane // inferred from electronic annotation /// 0005887 // integral to plasma membrane // inferred from sequence or structural similarity /// 0009986 // cell surface // inferred from electronic annotation /// 0016020 // membrane // inferr…	0003824 // catalytic activity // inferred from electronic annotation /// 0005515 // protein binding // inferred from physical interaction /// 0008270 // zinc ion binding // inferred from direct assay /// 0016901 // oxidoreductase activity, acting on the CH-OH group of donors, quinone or similar compound as acceptor // inferred from electronic annotation /// 0046872 // metal ion binding // inferre…	---
---	232928_PM_at	14.7498	22.219	17.752	13.1449	AK025341	---		---	---	---	---
SOX4	213668_PM_s_at	245.408	369.603	299.933	194.633	AI989477	SRY (sex determining region Y)-box 4		0001501 // skeletal system development // inferred from sequence or structural similarity /// 0001841 // neural tube formation // inferred from sequence or structural similarity /// 0002328 // pro-B cell differentiation // inferred from sequence or structural similarity /// 0003183 // mitral valve morphogenesis // inferred from sequence or structural similarity /// 0003211 // cardiac ventricle fo…	0005634 // nucleus // inferred from direct assay /// 0005730 // nucleolus // inferred from direct assay /// 0005737 // cytoplasm // inferred from direct assay /// 0005739 // mitochondrion // inferred from direct assay	0000976 // transcription regulatory region sequence-specific DNA binding // inferred from sequence or structural similarity /// 0001046 // core promoter sequence-specific DNA binding // inferred from direct assay /// 0001071 // nucleic acid binding transcription factor activity // inferred from mutant phenotype /// 0001077 // RNA polymerase II core promoter proximal region sequence-specific DNA b…	---
TWIST1	213943_PM_at	508.058	764.433	544.065	395.94	X99268	twist basic helix-loop-helix transcription factor 1		0000122 // negative regulation of transcription from RNA polymerase II promoter // inferred from mutant phenotype /// 0001503 // ossification // traceable author statement /// 0001649 // osteoblast differentiation // inferred from electronic annotation /// 0001701 // in utero embryonic development // inferred from electronic annotation /// 0001764 // neuron migration // inferred from electronic a…	0005634 // nucleus // inferred from direct assay	0000981 // sequence-specific DNA binding RNA polymerase II transcription factor activity // inferred from direct assay /// 0003677 // DNA binding // inferred from electronic annotation /// 0003700 // sequence-specific DNA binding transcription factor activity // inferred from electronic annotation /// 0005515 // protein binding // inferred from physical interaction /// 0008134 // transcription fa…	---
---	1569344_PM_a_at	10.1432	15.2489	8.36768	6.67722	BC013942	---		---	---	---	---
CAMK2D	231793_PM_s_at	18.3543	27.5355	18.8538	15.0128	AA448956	calcium/calmodulin-dependent protein kinase II delta		0000082 // G1/S transition of mitotic cell cycle // inferred from electronic annotation /// 0001558 // regulation of cell growth // non-traceable author statement /// 0002026 // regulation of the force of heart contraction // traceable author statement /// 0002028 // regulation of sodium ion transport // inferred from electronic annotation /// 0006357 // regulation of transcription from RNA polym…	0005634 // nucleus // inferred from electronic annotation /// 0005634 // nucleus // inferred from sequence or structural similarity /// 0005654 // nucleoplasm // traceable author statement /// 0005737 // cytoplasm // inferred from electronic annotation /// 0005737 // cytoplasm // inferred from sequence or structural similarity /// 0005829 // cytosol // traceable author statement /// 0005886 // pl…	0000166 // nucleotide binding // inferred from electronic annotation /// 0004672 // protein kinase activity // inferred from electronic annotation /// 0004674 // protein serine/threonine kinase activity // inferred from electronic annotation /// 0004683 // calmodulin-dependent protein kinase activity // inferred from electronic annotation /// 0004713 // protein tyrosine kinase activity // inferre…	Calcium_regulation_in_cardiac_cells // GenMAPP /// Smooth_muscle_contraction // GenMAPP
SOGA2	213358_PM_at	176.8	265.2	297.566	226.183	AB018345	SOGA family member 2		0010506 // regulation of autophagy // inferred from electronic annotation	0005615 // extracellular space // inferred from electronic annotation	---	---
GADD45B	207574_PM_s_at	575.808	863.308	868.398	289.255	NM_015675	growth arrest and DNA-damage-inducible, beta		0000185 // activation of MAPKKK activity // traceable author statement /// 0000186 // activation of MAPKK activity // inferred from electronic annotation /// 0006469 // negative regulation of protein kinase activity // inferred from electronic annotation /// 0006915 // apoptotic process // inferred from electronic annotation /// 0006950 // response to stress // inferred from electronic annotation…	0005634 // nucleus // inferred from electronic annotation	0005515 // protein binding // inferred from electronic annotation /// 0005515 // protein binding // inferred from physical interaction	---
PMAIP1	204285_PM_s_at	706.846	1058.05	1029.58	483.995	AI857639	phorbol-12-myristate-13-acetate-induced protein 1		0001836 // release of cytochrome c from mitochondria // inferred from electronic annotation /// 0001844 // protein insertion into mitochondrial membrane involved in apoptotic signaling pathway // inferred from electronic annotation /// 0006915 // apoptotic process // inferred from mutant phenotype /// 0006915 // apoptotic process // traceable author statement /// 0006917 // induction of apoptosis…	0005634 // nucleus // inferred from direct assay /// 0005739 // mitochondrion // inferred from direct assay /// 0005741 // mitochondrial outer membrane // traceable author statement /// 0005829 // cytosol // inferred from direct assay /// 0005829 // cytosol // traceable author statement	0005515 // protein binding // inferred from physical interaction	---
GFOD1	1554486_PM_a_at	20.2135	30.2528	14.2763	22.8321	BC009205	glucose-fructose oxidoreductase domain containing 1		0008152 // metabolic process // inferred from electronic annotation /// 0055114 // oxidation-reduction process // inferred from electronic annotation	0005576 // extracellular region // inferred from electronic annotation	0016491 // oxidoreductase activity // inferred from electronic annotation	---
---	235629_PM_at	49.8212	74.5509	83.1675	24.4711	AI333596	---		---	---	---	---
---	227501_PM_at	42.845	64.0064	60.5156	78.9449	AI377135	---		---	---	---	---
RORA	235567_PM_at	10.1956	15.2018	9.72679	8.9254	AA034012	RAR-related orphan receptor A		0006351 // transcription, DNA-dependent // inferred from electronic annotation /// 0006355 // regulation of transcription, DNA-dependent // inferred from electronic annotation /// 0006367 // transcription initiation from RNA polymerase II promoter // traceable author statement /// 0006809 // nitric oxide biosynthetic process // inferred from electronic annotation /// 0007165 // signal transductio…	0005634 // nucleus // inferred from electronic annotation /// 0005654 // nucleoplasm // traceable author statement	0003677 // DNA binding // inferred from electronic annotation /// 0003700 // sequence-specific DNA binding transcription factor activity // inferred from direct assay /// 0003707 // steroid hormone receptor activity // inferred from electronic annotation /// 0004879 // ligand-activated sequence-specific DNA binding RNA polymerase II transcription factor activity // inferred from electronic annota…	Nuclear_Receptors // GenMAPP
SGPP1	221268_PM_s_at	31.9818	47.6585	31.1953	37.0944	NM_030791	sphingosine-1-phosphate phosphatase 1		0006644 // phospholipid metabolic process // traceable author statement /// 0006665 // sphingolipid metabolic process // traceable author statement /// 0006668 // sphinganine-1-phosphate metabolic process // inferred from electronic annotation /// 0006670 // sphingosine metabolic process // inferred from electronic annotation /// 0006915 // apoptotic process // inferred from electronic annotation…	0005783 // endoplasmic reticulum // inferred from electronic annotation /// 0005789 // endoplasmic reticulum membrane // traceable author statement /// 0016020 // membrane // inferred from electronic annotation /// 0016021 // integral to membrane // inferred from electronic annotation	0003824 // catalytic activity // inferred from electronic annotation /// 0016787 // hydrolase activity // inferred from electronic annotation /// 0042392 // sphingosine-1-phosphate phosphatase activity // inferred from electronic annotation	---
LIPG	219181_PM_at	349.822	520.506	529.774	145.695	NM_006033	lipase, endothelial		0006629 // lipid metabolic process // traceable author statement /// 0007584 // response to nutrient // inferred from electronic annotation /// 0008283 // cell proliferation // inferred from electronic annotation /// 0009395 // phospholipid catabolic process // non-traceable author statement /// 0010983 // positive regulation of high-density lipoprotein particle clearance // inferred from mutant …	0005576 // extracellular region // inferred from electronic annotation /// 0005615 // extracellular space // inferred from direct assay	0003824 // catalytic activity // inferred from electronic annotation /// 0004465 // lipoprotein lipase activity // inferred from electronic annotation /// 0004620 // phospholipase activity // inferred from direct assay /// 0004806 // triglyceride lipase activity // inferred from electronic annotation /// 0005515 // protein binding // inferred from electronic annotation /// 0008201 // heparin bind…	---
FGFR2	208234_PM_x_at	14.0427	20.892	16.7935	16.4983	NM_022976	fibroblast growth factor receptor 2		0000122 // negative regulation of transcription from RNA polymerase II promoter // inferred from sequence or structural similarity /// 0001501 // skeletal system development // inferred from electronic annotation /// 0001525 // angiogenesis // inferred from sequence or structural similarity /// 0001657 // ureteric bud development // inferred from sequence or structural similarity /// 0001701 // i…	0005576 // extracellular region // inferred from electronic annotation /// 0005634 // nucleus // inferred from direct assay /// 0005737 // cytoplasm // inferred from direct assay /// 0005794 // Golgi apparatus // inferred from electronic annotation /// 0005886 // plasma membrane // inferred from direct assay /// 0005886 // plasma membrane // traceable author statement /// 0005887 // integral to p…	0000166 // nucleotide binding // inferred from electronic annotation /// 0004672 // protein kinase activity // inferred from electronic annotation /// 0004713 // protein tyrosine kinase activity // non-traceable author statement /// 0004714 // transmembrane receptor protein tyrosine kinase activity // inferred from electronic annotation /// 0005007 // fibroblast growth factor-activated receptor a…	---
RAPH1	225186_PM_at	35.3245	52.5008	59.5074	48.0706	BF114947	Ras association (RalGDS/AF-6) and pleckstrin homology domains 1		0007160 // cell-matrix adhesion // inferred from electronic annotation /// 0007165 // signal transduction // inferred from electronic annotation /// 0048675 // axon extension // inferred from electronic annotation	0005737 // cytoplasm // inferred from electronic annotation /// 0005856 // cytoskeleton // inferred from electronic annotation /// 0005886 // plasma membrane // inferred from electronic annotation /// 0016020 // membrane // inferred from electronic annotation /// 0030027 // lamellipodium // inferred from electronic annotation /// 0030175 // filopodium // inferred from electronic annotation /// 00…	0005515 // protein binding // inferred from electronic annotation /// 0005543 // phospholipid binding // inferred from electronic annotation	---
SORBS1	222513_PM_s_at	34.9564	51.9179	32.0964	31.9375	N21458	sorbin and SH3 domain containing 1		0006810 // transport // inferred from electronic annotation /// 0006936 // muscle contraction // traceable author statement /// 0007160 // cell-matrix adhesion // traceable author statement /// 0008286 // insulin receptor signaling pathway // inferred from sequence or structural similarity /// 0015758 // glucose transport // inferred from sequence or structural similarity /// 0032869 // cellular …	0001725 // stress fiber // inferred from sequence or structural similarity /// 0005634 // nucleus // inferred from direct assay /// 0005730 // nucleolus // inferred from direct assay /// 0005737 // cytoplasm // inferred from direct assay /// 0005813 // centrosome // inferred from direct assay /// 0005829 // cytosol // inferred from sequence or structural similarity /// 0005829 // cytosol // trace…	0003779 // actin binding // traceable author statement /// 0005070 // SH3/SH2 adaptor activity // inferred by curator /// 0005070 // SH3/SH2 adaptor activity // inferred from sequence or structural similarity /// 0005158 // insulin receptor binding // inferred from direct assay /// 0005515 // protein binding // inferred from physical interaction /// 0008092 // cytoskeletal protein binding // trac…	---
SNX13	1553148_PM_a_at	11.8312	17.5671	13.1441	11.3767	R75838	sorting nexin 13		0006810 // transport // inferred from electronic annotation /// 0006886 // intracellular protein transport // inferred from mutant phenotype /// 0007154 // cell communication // inferred from electronic annotation /// 0009968 // negative regulation of signal transduction // inferred from electronic annotation /// 0015031 // protein transport // inferred from electronic annotation /// 0038032 // t…	0005768 // endosome // inferred from electronic annotation /// 0005769 // early endosome // inferred from direct assay /// 0016020 // membrane // inferred from electronic annotation /// 0031901 // early endosome membrane // inferred from electronic annotation	0008289 // lipid binding // inferred from electronic annotation /// 0035091 // phosphatidylinositol binding // inferred from direct assay	---
CEP350	213956_PM_at	22.0987	32.8046	26.6064	24.0069	AW299294	centrosomal protein 350kDa		---	0005634 // nucleus // inferred from direct assay /// 0005730 // nucleolus // inferred from direct assay /// 0005737 // cytoplasm // inferred from direct assay /// 0005813 // centrosome // inferred from direct assay /// 0005815 // microtubule organizing center // inferred from electronic annotation /// 0005819 // spindle // inferred from electronic annotation /// 0005856 // cytoskeleton // inferre…	---	---
SHOX2	208443_PM_x_at	94.1121	139.683	79.3449	47.8835	NM_006884	short stature homeobox 2		0000122 // negative regulation of transcription from RNA polymerase II promoter // inferred from electronic annotation /// 0001501 // skeletal system development // traceable author statement /// 0001649 // osteoblast differentiation // inferred from electronic annotation /// 0002053 // positive regulation of mesenchymal cell proliferation // inferred from electronic annotation /// 0002062 // cho…	0005634 // nucleus // inferred from electronic annotation	0000976 // transcription regulatory region sequence-specific DNA binding // inferred from electronic annotation /// 0003677 // DNA binding // inferred from electronic annotation /// 0003700 // sequence-specific DNA binding transcription factor activity // inferred from electronic annotation /// 0043565 // sequence-specific DNA binding // inferred from electronic annotation	---
LDB3	216887_PM_s_at	50.3834	74.7584	52.8974	33.753	AJ133768	LIM domain binding 3		0045214 // sarcomere organization // inferred from electronic annotation	0005737 // cytoplasm // inferred from electronic annotation /// 0005856 // cytoskeleton // inferred from direct assay /// 0030018 // Z disc // inferred from direct assay /// 0031143 // pseudopodium // inferred from electronic annotation /// 0042995 // cell projection // inferred from electronic annotation /// 0048471 // perinuclear region of cytoplasm // inferred from electronic annotation	0005080 // protein kinase C binding // inferred from electronic annotation /// 0005515 // protein binding // inferred from physical interaction /// 0008092 // cytoskeletal protein binding // inferred from physical interaction /// 0008270 // zinc ion binding // inferred from electronic annotation /// 0046872 // metal ion binding // inferred from electronic annotation /// 0051371 // muscle alpha-ac…	---
ZNF721	228029_PM_at	10.8757	16.1123	42.8096	15.8904	AW513477	zinc finger protein 721		0006351 // transcription, DNA-dependent // inferred from electronic annotation /// 0006355 // regulation of transcription, DNA-dependent // inferred from electronic annotation	0005622 // intracellular // inferred from electronic annotation /// 0005634 // nucleus // inferred from electronic annotation	0003676 // nucleic acid binding // inferred from electronic annotation /// 0003677 // DNA binding // inferred from electronic annotation /// 0008270 // zinc ion binding // inferred from electronic annotation /// 0046872 // metal ion binding // inferred from electronic annotation	---
PHLDA1	217997_PM_at	91.0023	134.742	200.008	73.9334	AI795908	pleckstrin homology-like domain, family A, member 1		0006915 // apoptotic process // inferred from electronic annotation /// 0006917 // induction of apoptosis // inferred from electronic annotation /// 0045210 // FasL biosynthetic process // inferred from electronic annotation	0005634 // nucleus // inferred from direct assay /// 0005730 // nucleolus // inferred from direct assay /// 0005737 // cytoplasm // inferred from electronic annotation /// 0005886 // plasma membrane // inferred from direct assay /// 0016020 // membrane // inferred from electronic annotation /// 0030659 // cytoplasmic vesicle membrane // inferred from electronic annotation /// 0031410 // cytoplasm…	0005515 // protein binding // inferred from physical interaction /// 0005543 // phospholipid binding // inferred from electronic annotation	---
CKAP4	200998_PM_s_at	316.349	468.179	448.2	264.111	AW029619	cytoskeleton-associated protein 4		0006355 // regulation of transcription, DNA-dependent // inferred from electronic annotation /// 0007165 // signal transduction // inferred from electronic annotation /// 0032784 // regulation of DNA-dependent transcription, elongation // inferred from electronic annotation	0005737 // cytoplasm // inferred from electronic annotation /// 0005783 // endoplasmic reticulum // inferred from electronic annotation /// 0005789 // endoplasmic reticulum membrane // inferred from electronic annotation /// 0005811 // lipid particle // inferred from direct assay /// 0005856 // cytoskeleton // inferred from electronic annotation /// 0005886 // plasma membrane // inferred from ele…	0003677 // DNA binding // inferred from electronic annotation /// 0003700 // sequence-specific DNA binding transcription factor activity // inferred from electronic annotation /// 0004871 // signal transducer activity // inferred from electronic annotation	---
NOL3	221566_PM_s_at	12.7476	18.842	11.0105	14.944	AF043244	nucleolar protein 3 (apoptosis repressor with CARD domain)		0001666 // response to hypoxia // inferred from electronic annotation /// 0006397 // mRNA processing // inferred from electronic annotation /// 0006915 // apoptotic process // inferred from electronic annotation /// 0008380 // RNA splicing // inferred from electronic annotation /// 0042981 // regulation of apoptotic process // inferred from electronic annotation /// 0043066 // negative regulation…	0005622 // intracellular // inferred from electronic annotation /// 0005634 // nucleus // inferred from electronic annotation /// 0005730 // nucleolus // inferred from electronic annotation /// 0005737 // cytoplasm // inferred from electronic annotation /// 0005739 // mitochondrion // inferred from sequence or structural similarity /// 0005829 // cytosol // traceable author statement /// 0016528 …	0003723 // RNA binding // traceable author statement /// 0005515 // protein binding // inferred from physical interaction /// 0042802 // identical protein binding // inferred from physical interaction	---
SLC7A6OS	229153_PM_at	21	31.0396	25.8052	26.9378	BF432635	solute carrier family 7, member 6 opposite strand		0006810 // transport // inferred from electronic annotation /// 0015031 // protein transport // inferred from electronic annotation	0005634 // nucleus // inferred from electronic annotation /// 0005737 // cytoplasm // inferred from electronic annotation	---	---
CCDC3	223316_PM_at	92.9284	137.079	99.6333	103.011	AL136562	coiled-coil domain containing 3		---	0005576 // extracellular region // inferred from electronic annotation /// 0005783 // endoplasmic reticulum // inferred from direct assay	---	---
CUEDC1	219468_PM_s_at	46.5086	68.5834	46.2616	42.7371	NM_017949	CUE domain containing 1		---	---	0005515 // protein binding // inferred from electronic annotation	---
TGFBR3	204731_PM_at	102.135	150.508	52.7123	58.7184	NM_003243	transforming growth factor, beta receptor III		0001568 // blood vessel development // inferred from electronic annotation /// 0001666 // response to hypoxia // inferred from electronic annotation /// 0001701 // in utero embryonic development // inferred from electronic annotation /// 0001824 // blastocyst development // inferred from electronic annotation /// 0001837 // epithelial to mesenchymal transition // inferred from direct assay /// 00…	0005576 // extracellular region // inferred from electronic annotation /// 0005578 // proteinaceous extracellular matrix // inferred from electronic annotation /// 0005615 // extracellular space // traceable author statement /// 0005737 // cytoplasm // inferred from electronic annotation /// 0005783 // endoplasmic reticulum // inferred from electronic annotation /// 0005886 // plasma membrane // …	0005024 // transforming growth factor beta-activated receptor activity // inferred from direct assay /// 0005114 // type II transforming growth factor beta receptor binding // inferred from direct assay /// 0005160 // transforming growth factor beta receptor binding // inferred from sequence or structural similarity /// 0005515 // protein binding // inferred from physical interaction /// 0005539 …	TGF_Beta_Signaling_Pathway // GenMAPP
MAFB	218559_PM_s_at	193.27	284.558	357.392	150.499	NM_005461	v-maf musculoaponeurotic fibrosarcoma oncogene homolog B (avian)		0006351 // transcription, DNA-dependent // inferred from electronic annotation /// 0006355 // regulation of transcription, DNA-dependent // inferred from electronic annotation /// 0006357 // regulation of transcription from RNA polymerase II promoter // inferred from electronic annotation /// 0007379 // segment specification // inferred from electronic annotation /// 0007423 // sensory organ deve…	0005634 // nucleus // traceable author statement /// 0005667 // transcription factor complex // inferred from electronic annotation	0003677 // DNA binding // inferred from electronic annotation /// 0003700 // sequence-specific DNA binding transcription factor activity // inferred from electronic annotation /// 0005515 // protein binding // inferred from physical interaction /// 0008134 // transcription factor binding // inferred from direct assay /// 0043565 // sequence-specific DNA binding // inferred from electronic annotat…	---
HMGA2	1558683_PM_a_at	11.6029	17.0792	18.0967	14.0907	AI990940	high mobility group AT-hook 2		0000122 // negative regulation of transcription from RNA polymerase II promoter // inferred from direct assay /// 0001837 // epithelial to mesenchymal transition // inferred from mutant phenotype /// 0002062 // chondrocyte differentiation // inferred from direct assay /// 0003131 // mesodermal-endodermal cell signaling // inferred from mutant phenotype /// 0006284 // base-excision repair // infer…	0000228 // nuclear chromosome // inferred from sequence or structural similarity /// 0000785 // chromatin // inferred from electronic annotation /// 0005634 // nucleus // inferred from direct assay /// 0032993 // protein-DNA complex // inferred from direct assay /// 0035985 // senescence-associated heterochromatin focus // inferred from direct assay /// 0071141 // SMAD protein complex // inferred…	0000975 // regulatory region DNA binding // inferred from direct assay /// 0000988 // protein binding transcription factor activity // inferred from direct assay /// 0001047 // core promoter binding // inferred from direct assay /// 0001071 // nucleic acid binding transcription factor activity // inferred from direct assay /// 0001077 // RNA polymerase II core promoter proximal region sequence-sp…	---
PPFIBP1	203735_PM_x_at	209.228	307.946	247.041	227.532	N35896	PTPRF interacting protein, binding protein 1 (liprin beta 1)		0007155 // cell adhesion // traceable author statement /// 0015074 // DNA integration // inferred from electronic annotation	0005886 // plasma membrane // non-traceable author statement	0003677 // DNA binding // inferred from electronic annotation /// 0005515 // protein binding // inferred from electronic annotation /// 0008907 // integrase activity // inferred from electronic annotation	---
HDAC4	228813_PM_at	25.1942	37.0613	27.4606	15.7841	AW206037	histone deacetylase 4		0000122 // negative regulation of transcription from RNA polymerase II promoter // inferred from direct assay /// 0000122 // negative regulation of transcription from RNA polymerase II promoter // inferred from mutant phenotype /// 0001501 // skeletal system development // inferred from electronic annotation /// 0002076 // osteoblast development // inferred from electronic annotation /// 0006338 …	0000118 // histone deacetylase complex // inferred from direct assay /// 0005634 // nucleus // inferred from direct assay /// 0005737 // cytoplasm // inferred from direct assay /// 0005829 // cytosol // inferred from electronic annotation /// 0017053 // transcriptional repressor complex // inferred from direct assay /// 0030017 // sarcomere // inferred from electronic annotation /// 0030018 // Z …	0003677 // DNA binding // inferred from electronic annotation /// 0003714 // transcription corepressor activity // inferred from electronic annotation /// 0004407 // histone deacetylase activity // inferred from direct assay /// 0005515 // protein binding // inferred from physical interaction /// 0008134 // transcription factor binding // inferred from physical interaction /// 0008270 // zinc ion…	Cell_cycle_KEGG // GenMAPP
NR6A1	210392_PM_x_at	29.368	43.1844	34.3331	37.1419	U80802	nuclear receptor subfamily 6, group A, member 1		0000122 // negative regulation of transcription from RNA polymerase II promoter // inferred from sequence or structural similarity /// 0006351 // transcription, DNA-dependent // inferred from electronic annotation /// 0006355 // regulation of transcription, DNA-dependent // inferred from electronic annotation /// 0006367 // transcription initiation from RNA polymerase II promoter // traceable aut…	0005634 // nucleus // inferred from electronic annotation /// 0005654 // nucleoplasm // traceable author statement /// 0005667 // transcription factor complex // inferred from sequence or structural similarity	0003677 // DNA binding // inferred from sequence or structural similarity /// 0003700 // sequence-specific DNA binding transcription factor activity // inferred from electronic annotation /// 0003707 // steroid hormone receptor activity // inferred from electronic annotation /// 0004879 // ligand-activated sequence-specific DNA binding RNA polymerase II transcription factor activity // traceable …	---
CYS1	228739_PM_at	75.7367	111.226	84.732	65.6409	AI139413	cystin 1		0001822 // kidney development // inferred from electronic annotation /// 0048839 // inner ear development // inferred from electronic annotation	0005737 // cytoplasm // inferred from electronic annotation /// 0005856 // cytoskeleton // inferred from electronic annotation /// 0005886 // plasma membrane // inferred from electronic annotation /// 0005929 // cilium // inferred from electronic annotation /// 0005932 // microtubule basal body // inferred from electronic annotation /// 0016020 // membrane // inferred from electronic annotation /…	0005515 // protein binding // inferred from physical interaction	---
HHIP	1556037_PM_s_at	206.006	301.581	345.359	206.953	AK098525	hedgehog interacting protein		0005975 // carbohydrate metabolic process // inferred from electronic annotation /// 0007165 // signal transduction // inferred from electronic annotation /// 0007224 // smoothened signaling pathway // inferred from electronic annotation /// 0007405 // neuroblast proliferation // inferred from electronic annotation /// 0009887 // organ morphogenesis // inferred from electronic annotation /// 0009…	0005576 // extracellular region // inferred from electronic annotation /// 0005737 // cytoplasm // inferred from electronic annotation /// 0005886 // plasma membrane // inferred from electronic annotation /// 0005887 // integral to plasma membrane // inferred from sequence or structural similarity /// 0009986 // cell surface // inferred from electronic annotation /// 0016020 // membrane // inferr…	0003824 // catalytic activity // inferred from electronic annotation /// 0005515 // protein binding // inferred from physical interaction /// 0008270 // zinc ion binding // inferred from direct assay /// 0016901 // oxidoreductase activity, acting on the CH-OH group of donors, quinone or similar compound as acceptor // inferred from electronic annotation /// 0046872 // metal ion binding // inferre…	---
CACUL1	227257_PM_s_at	68.9684	100.828	69.5611	58.1087	AW973842	CDK2-associated, cullin domain 1		0000082 // G1/S transition of mitotic cell cycle // inferred from mutant phenotype /// 0006511 // ubiquitin-dependent protein catabolic process // inferred from electronic annotation /// 0007049 // cell cycle // inferred from electronic annotation /// 0008284 // positive regulation of cell proliferation // inferred from mutant phenotype /// 0045860 // positive regulation of protein kinase activit…	0031461 // cullin-RING ubiquitin ligase complex // inferred from electronic annotation	0005515 // protein binding // inferred from physical interaction /// 0019901 // protein kinase binding // inferred from physical interaction /// 0031625 // ubiquitin protein ligase binding // inferred from electronic annotation	---
EGFR	201984_PM_s_at	27.0926	39.5559	37.6065	25.3069	NM_005228	epidermal growth factor receptor		0000165 // MAPK cascade // non-traceable author statement /// 0000186 // activation of MAPKK activity // non-traceable author statement /// 0000902 // cell morphogenesis // inferred from electronic annotation /// 0001503 // ossification // non-traceable author statement /// 0001892 // embryonic placenta development // inferred from electronic annotation /// 0001934 // positive regulation of prote…	0000139 // Golgi membrane // inferred from electronic annotation /// 0005576 // extracellular region // inferred from electronic annotation /// 0005615 // extracellular space // non-traceable author statement /// 0005622 // intracellular // inferred from electronic annotation /// 0005634 // nucleus // inferred from direct assay /// 0005737 // cytoplasm // inferred from direct assay /// 0005768 //…	0000166 // nucleotide binding // inferred from electronic annotation /// 0003682 // chromatin binding // inferred from direct assay /// 0003690 // double-stranded DNA binding // non-traceable author statement /// 0004672 // protein kinase activity // inferred from electronic annotation /// 0004709 // MAP kinase kinase kinase activity // non-traceable author statement /// 0004713 // protein tyrosi…	---
C14orf37	1557176_PM_a_at	29.2955	42.7628	39.5526	31.4461	BU074567	chromosome 14 open reading frame 37		---	0016020 // membrane // inferred from electronic annotation /// 0016021 // integral to membrane // inferred from electronic annotation	---	---
HMGA2	1559891_PM_at	8.83782	12.8805	11.3497	9.46995	BC018139	high mobility group AT-hook 2		0000122 // negative regulation of transcription from RNA polymerase II promoter // inferred from direct assay /// 0001837 // epithelial to mesenchymal transition // inferred from mutant phenotype /// 0002062 // chondrocyte differentiation // inferred from direct assay /// 0003131 // mesodermal-endodermal cell signaling // inferred from mutant phenotype /// 0006284 // base-excision repair // infer…	0000228 // nuclear chromosome // inferred from sequence or structural similarity /// 0000785 // chromatin // inferred from electronic annotation /// 0005634 // nucleus // inferred from direct assay /// 0032993 // protein-DNA complex // inferred from direct assay /// 0035985 // senescence-associated heterochromatin focus // inferred from direct assay /// 0071141 // SMAD protein complex // inferred…	0000975 // regulatory region DNA binding // inferred from direct assay /// 0000988 // protein binding transcription factor activity // inferred from direct assay /// 0001047 // core promoter binding // inferred from direct assay /// 0001071 // nucleic acid binding transcription factor activity // inferred from direct assay /// 0001077 // RNA polymerase II core promoter proximal region sequence-sp…	---
NPHP3-AS1	1556887_PM_at	12.0585	17.5671	13.6314	15.7901	BC039375	NPHP3 antisense RNA 1		---	---	---	---
BTNL3	217207_PM_s_at	13.6446	19.8742	17.4478	16.402	AK025267	butyrophilin-like 3		---	0016020 // membrane // inferred from electronic annotation /// 0016021 // integral to membrane // inferred from electronic annotation	0005515 // protein binding // inferred from electronic annotation	---
ANKRD13C	1556361_PM_s_at	28.5137	41.5168	34.4775	24.964	BC016937	ankyrin repeat domain 13C		0006621 // protein retention in ER lumen // inferred from mutant phenotype /// 0010869 // regulation of receptor biosynthetic process // inferred from direct assay /// 2000209 // regulation of anoikis // inferred from direct assay	0005783 // endoplasmic reticulum // inferred from direct assay /// 0005789 // endoplasmic reticulum membrane // inferred from electronic annotation /// 0016020 // membrane // inferred from electronic annotation /// 0048471 // perinuclear region of cytoplasm // inferred from direct assay	0005102 // receptor binding // inferred from physical interaction	---
LOC729970	235691_PM_at	12.6935	18.4693	12.1885	27.7004	AW269338	hCG2028352-like		---	---	---	---
FOXC1	213260_PM_at	28.1194	40.8857	26.9689	27.3477	AU145890	forkhead box C1		0000122 // negative regulation of transcription from RNA polymerase II promoter // --- /// 0001501 // skeletal system development // inferred from electronic annotation /// 0001503 // ossification // not recorded /// 0001541 // ovarian follicle development // not recorded /// 0001568 // blood vessel development // inferred from electronic annotation /// 0001570 // vasculogenesis // not recorded /…	0005634 // nucleus // inferred by curator /// 0005634 // nucleus // inferred from direct assay /// 0005667 // transcription factor complex // not recorded /// 0005720 // nuclear heterochromatin // inferred from direct assay /// 0005730 // nucleolus // inferred from direct assay /// 0005737 // cytoplasm // inferred from direct assay	0003677 // DNA binding // inferred from direct assay /// 0003690 // double-stranded DNA binding // not recorded /// 0003700 // sequence-specific DNA binding transcription factor activity // inferred from direct assay /// 0003705 // RNA polymerase II distal enhancer sequence-specific DNA binding transcription factor activity // not recorded /// 0005515 // protein binding // inferred from physical …	---
FOXO1	202723_PM_s_at	13.5147	19.6369	16.9994	16.3467	AW117498	forkhead box O1		0001568 // blood vessel development // not recorded /// 0001659 // temperature homeostasis // inferred from sequence or structural similarity /// 0001678 // cellular glucose homeostasis // inferred from sequence or structural similarity /// 0006351 // transcription, DNA-dependent // inferred from electronic annotation /// 0006355 // regulation of transcription, DNA-dependent // inferred from elec…	0005634 // nucleus // inferred from direct assay /// 0005654 // nucleoplasm // traceable author statement /// 0005667 // transcription factor complex // not recorded /// 0005737 // cytoplasm // inferred from direct assay /// 0005739 // mitochondrion // inferred from sequence or structural similarity /// 0005829 // cytosol // inferred from sequence or structural similarity /// 0005829 // cytosol /…	0001078 // RNA polymerase II core promoter proximal region sequence-specific DNA binding transcription factor activity involved in negative regulation of transcription // inferred from electronic annotation /// 0003677 // DNA binding // inferred from electronic annotation /// 0003682 // chromatin binding // inferred from sequence or structural similarity /// 0003690 // double-stranded DNA binding…	---
INADL	223681_PM_s_at	29.7252	43.1755	33.4349	23.4693	AB044807	InaD-like (Drosophila)		0034329 // cell junction assembly // traceable author statement /// 0035556 // intracellular signal transduction // non-traceable author statement /// 0045216 // cell-cell junction organization // traceable author statement /// 0070830 // tight junction assembly // traceable author statement	0005737 // cytoplasm // inferred from electronic annotation /// 0005886 // plasma membrane // traceable author statement /// 0005923 // tight junction // inferred from direct assay /// 0016020 // membrane // inferred from electronic annotation /// 0016324 // apical plasma membrane // inferred from electronic annotation /// 0030054 // cell junction // inferred from electronic annotation /// 004517…	0005515 // protein binding // inferred from physical interaction	---
TCTN1	1556864_PM_at	19.3342	28.0704	24.8406	24.7489	BC030993	tectonic family member 1		0001701 // in utero embryonic development // inferred from electronic annotation /// 0001841 // neural tube formation // inferred from electronic annotation /// 0007275 // multicellular organismal development // inferred from electronic annotation /// 0008589 // regulation of smoothened signaling pathway // inferred from electronic annotation /// 0021523 // somatic motor neuron differentiation //…	0005576 // extracellular region // inferred from electronic annotation /// 0005615 // extracellular space // inferred from electronic annotation /// 0005737 // cytoplasm // inferred from electronic annotation /// 0005856 // cytoskeleton // inferred from electronic annotation /// 0005932 // microtubule basal body // inferred from electronic annotation /// 0016020 // membrane // inferred from elect…	---	---
GUCY1A2	228731_PM_at	86.3889	125.304	123.433	59.0209	AW236803	guanylate cyclase 1, soluble, alpha 2		0006182 // cGMP biosynthetic process // inferred from electronic annotation /// 0007165 // signal transduction // traceable author statement /// 0007596 // blood coagulation // traceable author statement /// 0009190 // cyclic nucleotide biosynthetic process // inferred from electronic annotation /// 0030828 // positive regulation of cGMP biosynthetic process // inferred from electronic annotation…	0005737 // cytoplasm // inferred from electronic annotation	0000166 // nucleotide binding // inferred from electronic annotation /// 0004383 // guanylate cyclase activity // inferred from electronic annotation /// 0005525 // GTP binding // inferred from electronic annotation /// 0016829 // lyase activity // inferred from electronic annotation /// 0016849 // phosphorus-oxygen lyase activity // inferred from electronic annotation /// 0020037 // heme binding…	---
CTH	217127_PM_at	32.9644	47.8085	35.8407	43.7723	AL354872	cystathionase (cystathionine gamma-lyase)		0000096 // sulfur amino acid metabolic process // traceable author statement /// 0000098 // sulfur amino acid catabolic process // traceable author statement /// 0006534 // cysteine metabolic process // traceable author statement /// 0006749 // glutathione metabolic process // inferred from electronic annotation /// 0008152 // metabolic process // inferred from electronic annotation /// 0008285 /…	0005634 // nucleus // inferred from direct assay /// 0005737 // cytoplasm // inferred from direct assay /// 0005829 // cytosol // traceable author statement	0003824 // catalytic activity // inferred from electronic annotation /// 0004121 // cystathionine beta-lyase activity // inferred from electronic annotation /// 0004123 // cystathionine gamma-lyase activity // inferred from direct assay /// 0004123 // cystathionine gamma-lyase activity // traceable author statement /// 0005515 // protein binding // inferred from physical interaction /// 0005516 /…	---
FOSL2	218880_PM_at	35.7115	51.7742	47.2884	37.9315	N36408	FOS-like antigen 2		0006351 // transcription, DNA-dependent // inferred from electronic annotation /// 0006355 // regulation of transcription, DNA-dependent // inferred from electronic annotation /// 0006357 // regulation of transcription from RNA polymerase II promoter // traceable author statement /// 0008219 // cell death // traceable author statement /// 0048146 // positive regulation of fibroblast proliferation…	0005634 // nucleus // inferred from direct assay /// 0005730 // nucleolus // inferred from direct assay	0000977 // RNA polymerase II regulatory region sequence-specific DNA binding // inferred from electronic annotation /// 0003677 // DNA binding // inferred from electronic annotation /// 0003700 // sequence-specific DNA binding transcription factor activity // inferred from electronic annotation /// 0043565 // sequence-specific DNA binding // inferred from electronic annotation	---
EGR1	201693_PM_s_at	45.9783	66.6333	97.0716	55.3952	AV733950	early growth response 1		0000122 // negative regulation of transcription from RNA polymerase II promoter // inferred from electronic annotation /// 0001975 // response to amphetamine // inferred from electronic annotation /// 0006351 // transcription, DNA-dependent // inferred from electronic annotation /// 0006355 // regulation of transcription, DNA-dependent // inferred from electronic annotation /// 0006366 // transcr…	0005622 // intracellular // inferred from electronic annotation /// 0005634 // nucleus // inferred from direct assay /// 0005634 // nucleus // inferred from sequence or structural similarity /// 0005654 // nucleoplasm // traceable author statement /// 0005737 // cytoplasm // inferred from direct assay /// 0005737 // cytoplasm // inferred from sequence or structural similarity	0000976 // transcription regulatory region sequence-specific DNA binding // inferred from direct assay /// 0000977 // RNA polymerase II regulatory region sequence-specific DNA binding // inferred from electronic annotation /// 0000979 // RNA polymerase II core promoter sequence-specific DNA binding // inferred from electronic annotation /// 0000982 // RNA polymerase II core promoter proximal regi…	Ovarian_Infertility_Genes // GenMAPP
TMEM200C	229523_PM_at	72.0348	104.348	98.1475	98.4979	N66694	transmembrane protein 200C		---	0016020 // membrane // inferred from electronic annotation /// 0016021 // integral to membrane // inferred from electronic annotation	---	---
EGFR	211551_PM_at	7.78498	11.2741	10.2125	8.73245	K03193	epidermal growth factor receptor		0000165 // MAPK cascade // non-traceable author statement /// 0000186 // activation of MAPKK activity // non-traceable author statement /// 0000902 // cell morphogenesis // inferred from electronic annotation /// 0001503 // ossification // non-traceable author statement /// 0001892 // embryonic placenta development // inferred from electronic annotation /// 0001934 // positive regulation of prote…	0000139 // Golgi membrane // inferred from electronic annotation /// 0005576 // extracellular region // inferred from electronic annotation /// 0005615 // extracellular space // non-traceable author statement /// 0005622 // intracellular // inferred from electronic annotation /// 0005634 // nucleus // inferred from direct assay /// 0005737 // cytoplasm // inferred from direct assay /// 0005768 //…	0000166 // nucleotide binding // inferred from electronic annotation /// 0003682 // chromatin binding // inferred from direct assay /// 0003690 // double-stranded DNA binding // non-traceable author statement /// 0004672 // protein kinase activity // inferred from electronic annotation /// 0004709 // MAP kinase kinase kinase activity // non-traceable author statement /// 0004713 // protein tyrosi…	---
VPS35	222387_PM_s_at	33.3916	48.3147	30.1292	33.8105	BG476669	vacuolar protein sorting 35 homolog (S. cerevisiae)		0006810 // transport // inferred from electronic annotation /// 0008219 // cell death // inferred from electronic annotation /// 0015031 // protein transport // inferred from electronic annotation /// 0042147 // retrograde transport, endosome to Golgi // non-traceable author statement	0005737 // cytoplasm // inferred from electronic annotation /// 0005768 // endosome // inferred from direct assay /// 0005829 // cytosol // inferred from direct assay /// 0016020 // membrane // inferred from electronic annotation /// 0043231 // intracellular membrane-bounded organelle // inferred from direct assay	0005488 // binding // inferred from electronic annotation /// 0005515 // protein binding // inferred from physical interaction	---
MRM1	219967_PM_at	10.1555	14.653	11.4683	13.388	NM_024864	mitochondrial rRNA methyltransferase 1 homolog (S. cerevisiae)		0001510 // RNA methylation // inferred from electronic annotation /// 0006396 // RNA processing // inferred from electronic annotation /// 0032259 // methylation // inferred from electronic annotation	0005739 // mitochondrion // inferred from electronic annotation	0003723 // RNA binding // inferred from electronic annotation /// 0008168 // methyltransferase activity // inferred from electronic annotation /// 0008173 // RNA methyltransferase activity // inferred from electronic annotation /// 0016740 // transferase activity // inferred from electronic annotation	---
---	1566974_PM_at	24.2752	35.0145	33.1777	26.0147	AL833846	---		---	---	---	---
CALD1	205525_PM_at	164.332	236.896	327.403	132.095	NM_018495	caldesmon 1		0006928 // cellular component movement // traceable author statement /// 0006936 // muscle contraction // traceable author statement	0005737 // cytoplasm // inferred from electronic annotation /// 0005829 // cytosol // traceable author statement /// 0005856 // cytoskeleton // traceable author statement /// 0005886 // plasma membrane // inferred from direct assay /// 0015629 // actin cytoskeleton // inferred from direct assay /// 0016020 // membrane // inferred from electronic annotation /// 0030016 // myofibril // inferred fro…	0003779 // actin binding // inferred from electronic annotation /// 0005516 // calmodulin binding // inferred from electronic annotation /// 0005523 // tropomyosin binding // traceable author statement /// 0017022 // myosin binding // inferred from electronic annotation	---
LOC100289045	1564749_PM_at	7.74463	11.1622	8.7239	10.3047	BC016740	uncharacterized LOC100289045		---	---	---	---
PIGB	205452_PM_at	40.7572	58.7042	26.1384	34.7122	NM_004855	phosphatidylinositol glycan anchor biosynthesis, class B		0006501 // C-terminal protein lipidation // traceable author statement /// 0006506 // GPI anchor biosynthetic process // inferred from direct assay /// 0016254 // preassembly of GPI anchor in ER membrane // traceable author statement /// 0043687 // post-translational protein modification // traceable author statement /// 0044267 // cellular protein metabolic process // traceable author statement	0005783 // endoplasmic reticulum // inferred from electronic annotation /// 0005789 // endoplasmic reticulum membrane // inferred from direct assay /// 0005789 // endoplasmic reticulum membrane // traceable author statement /// 0016020 // membrane // inferred from electronic annotation /// 0016021 // integral to membrane // non-traceable author statement /// 0031227 // intrinsic to endoplasmic re…	0000030 // mannosyltransferase activity // inferred from direct assay /// 0016740 // transferase activity // inferred from electronic annotation /// 0016757 // transferase activity, transferring glycosyl groups // inferred from electronic annotation	---
CEBPD	203973_PM_s_at	156.089	224.741	187.133	189.458	NM_005195	CCAAT/enhancer binding protein (C/EBP), delta		0006351 // transcription, DNA-dependent // inferred from electronic annotation /// 0006355 // regulation of transcription, DNA-dependent // inferred from electronic annotation /// 0006366 // transcription from RNA polymerase II promoter // traceable author statement	0005634 // nucleus // inferred from electronic annotation	0003677 // DNA binding // inferred from electronic annotation /// 0003700 // sequence-specific DNA binding transcription factor activity // inferred from electronic annotation /// 0043565 // sequence-specific DNA binding // inferred from electronic annotation	---
ACSL1	201963_PM_at	389.476	560.508	516.213	313.508	NM_021122	acyl-CoA synthetase long-chain family member 1		0001676 // long-chain fatty acid metabolic process // inferred from direct assay /// 0006629 // lipid metabolic process // inferred from electronic annotation /// 0006631 // fatty acid metabolic process // inferred from electronic annotation /// 0006641 // triglyceride metabolic process // inferred from electronic annotation /// 0007584 // response to nutrient // inferred from electronic annotati…	0005739 // mitochondrion // inferred from direct assay /// 0005741 // mitochondrial outer membrane // traceable author statement /// 0005777 // peroxisome // inferred from electronic annotation /// 0005778 // peroxisomal membrane // inferred from electronic annotation /// 0005783 // endoplasmic reticulum // inferred from electronic annotation /// 0005789 // endoplasmic reticulum membrane // trace…	0000166 // nucleotide binding // inferred from electronic annotation /// 0003824 // catalytic activity // inferred from electronic annotation /// 0004467 // long-chain fatty acid-CoA ligase activity // inferred from direct assay /// 0004467 // long-chain fatty acid-CoA ligase activity // traceable author statement /// 0005524 // ATP binding // inferred from electronic annotation /// 0016874 // li…	Fatty_Acid_Degradation // GenMAPP /// Mitochondrial_fatty_acid_betaoxidation // GenMAPP
EFEMP1	228421_PM_s_at	5.78634	8.31897	7.17958	9.00009	AI740711	EGF containing fibulin-like extracellular matrix protein 1		0006355 // regulation of transcription, DNA-dependent // inferred from direct assay /// 0007173 // epidermal growth factor receptor signaling pathway // inferred from direct assay /// 0007601 // visual perception // traceable author statement /// 0018108 // peptidyl-tyrosine phosphorylation // inferred from direct assay /// 0030198 // extracellular matrix organization // traceable author statemen…	0005576 // extracellular region // traceable author statement /// 0005578 // proteinaceous extracellular matrix // inferred from electronic annotation /// 0005615 // extracellular space // inferred from direct assay /// 0031012 // extracellular matrix // inferred from direct assay	0005006 // epidermal growth factor-activated receptor activity // inferred from direct assay /// 0005154 // epidermal growth factor receptor binding // inferred from direct assay /// 0005509 // calcium ion binding // inferred from electronic annotation /// 0005515 // protein binding // inferred from physical interaction /// 0008083 // growth factor activity // inferred from electronic annotation	---
BRAP	209922_PM_at	12.5742	18.075	16.5454	15.2302	AF035620	BRCA1 associated protein		0000165 // MAPK cascade // inferred from direct assay /// 0007265 // Ras protein signal transduction // inferred from direct assay /// 0009968 // negative regulation of signal transduction // inferred from direct assay /// 0016567 // protein ubiquitination // inferred from electronic annotation	0000151 // ubiquitin ligase complex // inferred from direct assay /// 0005737 // cytoplasm // inferred from direct assay /// 0031965 // nuclear membrane // inferred from direct assay	0000166 // nucleotide binding // inferred from electronic annotation /// 0004842 // ubiquitin-protein ligase activity // inferred from direct assay /// 0005515 // protein binding // inferred from physical interaction /// 0008139 // nuclear localization sequence binding // inferred from direct assay /// 0008270 // zinc ion binding // inferred from electronic annotation /// 0016874 // ligase activi…	---
KLF5	209212_PM_s_at	130.318	187.312	117.006	77.8823	AB030824	Kruppel-like factor 5 (intestinal)		0001525 // angiogenesis // inferred from electronic annotation /// 0006351 // transcription, DNA-dependent // inferred from electronic annotation /// 0006355 // regulation of transcription, DNA-dependent // inferred from electronic annotation /// 0006366 // transcription from RNA polymerase II promoter // traceable author statement /// 0008284 // positive regulation of cell proliferation // infer…	0005622 // intracellular // inferred from electronic annotation /// 0005634 // nucleus // inferred from direct assay /// 0005730 // nucleolus // inferred from direct assay /// 0005794 // Golgi apparatus // inferred from direct assay /// 0043231 // intracellular membrane-bounded organelle // inferred from direct assay	0003676 // nucleic acid binding // inferred from electronic annotation /// 0003677 // DNA binding // inferred from electronic annotation /// 0003700 // sequence-specific DNA binding transcription factor activity // inferred from electronic annotation /// 0005515 // protein binding // inferred from electronic annotation /// 0005515 // protein binding // inferred from physical interaction /// 00082…	---
LYPD1	212909_PM_at	35.3177	50.7379	40.6886	54.5891	AL567376	LY6/PLAUR domain containing 1		---	0005886 // plasma membrane // inferred from electronic annotation /// 0016020 // membrane // inferred from electronic annotation /// 0031225 // anchored to membrane // inferred from electronic annotation	---	GPCRDB_Class_A_Rhodopsin-like2 // GenMAPP
SEZ6L	207873_PM_x_at	18.8881	27.0874	23.6602	24.1751	NM_021115	seizure related 6 homolog (mouse)-like		---	0005783 // endoplasmic reticulum // inferred from electronic annotation /// 0005789 // endoplasmic reticulum membrane // inferred from electronic annotation /// 0016020 // membrane // inferred from electronic annotation /// 0016021 // integral to membrane // inferred from electronic annotation	---	---
SLC7A11	207528_PM_s_at	16.7251	23.9558	28.6446	19.0113	NM_014331	solute carrier family 7 (anionic amino acid transporter light chain, xc- system), member 11		0003333 // amino acid transmembrane transport // inferred from electronic annotation /// 0006810 // transport // inferred from electronic annotation /// 0006811 // ion transport // traceable author statement /// 0006865 // amino acid transport // traceable author statement /// 0006979 // response to oxidative stress // inferred from electronic annotation /// 0007420 // brain development // inferr…	0005791 // rough endoplasmic reticulum // inferred from electronic annotation /// 0005856 // cytoskeleton // inferred from electronic annotation /// 0005886 // plasma membrane // traceable author statement /// 0016020 // membrane // inferred from electronic annotation /// 0016021 // integral to membrane // inferred from electronic annotation /// 0043231 // intracellular membrane-bounded organelle…	0005515 // protein binding // inferred from physical interaction /// 0015171 // amino acid transmembrane transporter activity // inferred from electronic annotation /// 0015327 // cystine:glutamate antiporter activity // traceable author statement	---
---	232333_PM_at	66.6732	95.4333	90.444	54.0498	AU147805	---		---	---	---	---
TBC1D20	226664_PM_at	16.3654	23.4093	14.7944	30.6358	AL121747	TBC1 domain family, member 20		0019048 // virus-host interaction // inferred from electronic annotation /// 0032313 // regulation of Rab GTPase activity // inferred from electronic annotation /// 0032851 // positive regulation of Rab GTPase activity // inferred from electronic annotation /// 0043547 // positive regulation of GTPase activity // inferred from electronic annotation	0005622 // intracellular // inferred from electronic annotation /// 0016020 // membrane // inferred from electronic annotation /// 0016021 // integral to membrane // inferred from electronic annotation	0005096 // GTPase activator activity // inferred from electronic annotation /// 0005097 // Rab GTPase activator activity // inferred from electronic annotation	---
SPATA13	225564_PM_at	44.176	63.1658	65.6738	23.9711	AW269397	spermatogenesis associated 13		0016477 // cell migration // inferred from mutant phenotype /// 0030032 // lamellipodium assembly // inferred from mutant phenotype /// 0030334 // regulation of cell migration // inferred from mutant phenotype /// 0035023 // regulation of Rho protein signal transduction // inferred from electronic annotation /// 0046847 // filopodium assembly // inferred from mutant phenotype	0005622 // intracellular // inferred from electronic annotation /// 0005634 // nucleus // inferred from direct assay /// 0005730 // nucleolus // inferred from direct assay /// 0005737 // cytoplasm // inferred from direct assay /// 0005886 // plasma membrane // inferred from electronic annotation /// 0016020 // membrane // inferred from electronic annotation /// 0030027 // lamellipodium // inferre…	0005085 // guanyl-nucleotide exchange factor activity // inferred from direct assay /// 0005085 // guanyl-nucleotide exchange factor activity // inferred from mutant phenotype /// 0005089 // Rho guanyl-nucleotide exchange factor activity // inferred from electronic annotation /// 0005515 // protein binding // inferred from physical interaction /// 0005543 // phospholipid binding // inferred from …	---
NCS1	222570_PM_at	55.9217	79.9342	106.665	78.8734	AA045247	neuronal calcium sensor 1		0010975 // regulation of neuron projection development // inferred from sequence or structural similarity /// 0045921 // positive regulation of exocytosis // inferred from electronic annotation /// 0048015 // phosphatidylinositol-mediated signaling // inferred from electronic annotation	0005737 // cytoplasm // inferred from direct assay /// 0005794 // Golgi apparatus // inferred from electronic annotation /// 0005829 // cytosol // inferred from electronic annotation /// 0005886 // plasma membrane // inferred from direct assay /// 0014069 // postsynaptic density // inferred from electronic annotation /// 0016020 // membrane // inferred from electronic annotation /// 0030054 // ce…	0005245 // voltage-gated calcium channel activity // inferred from sequence or structural similarity /// 0005509 // calcium ion binding // traceable author statement /// 0005515 // protein binding // inferred from physical interaction /// 0046872 // metal ion binding // inferred from electronic annotation	---
TGFB3	209747_PM_at	28.0675	40.1124	44.8839	29.5861	J03241	transforming growth factor, beta 3		0000187 // activation of MAPK activity // inferred from electronic annotation /// 0001666 // response to hypoxia // inferred from direct assay /// 0001701 // in utero embryonic development // inferred from sequence or structural similarity /// 0002576 // platelet degranulation // traceable author statement /// 0006917 // induction of apoptosis // inferred from sequence or structural similarity //…	0005576 // extracellular region // traceable author statement /// 0005615 // extracellular space // inferred from electronic annotation /// 0005634 // nucleus // inferred from electronic annotation /// 0005737 // cytoplasm // inferred from electronic annotation /// 0005886 // plasma membrane // inferred by curator /// 0009986 // cell surface // inferred from electronic annotation /// 0030141 // s…	0005114 // type II transforming growth factor beta receptor binding // inferred from direct assay /// 0005114 // type II transforming growth factor beta receptor binding // inferred from physical interaction /// 0005160 // transforming growth factor beta receptor binding // inferred from electronic annotation /// 0005515 // protein binding // inferred from physical interaction /// 0008083 // grow…	---
C1GALT1	226107_PM_at	60.0793	85.8214	49.4456	33.9268	AU156755	core 1 synthase, glycoprotein-N-acetylgalactosamine 3-beta-galactosyltransferase, 1		0001525 // angiogenesis // inferred from mutant phenotype /// 0001822 // kidney development // inferred from mutant phenotype /// 0006486 // protein glycosylation // inferred from electronic annotation /// 0007275 // multicellular organismal development // inferred from electronic annotation /// 0016266 // O-glycan processing // traceable author statement /// 0030154 // cell differentiation // in…	0000139 // Golgi membrane // traceable author statement /// 0016020 // membrane // inferred from electronic annotation /// 0016021 // integral to membrane // inferred from direct assay	0005515 // protein binding // inferred from physical interaction /// 0008378 // galactosyltransferase activity // inferred from electronic annotation /// 0016263 // glycoprotein-N-acetylgalactosamine 3-beta-galactosyltransferase activity // inferred from direct assay /// 0016740 // transferase activity // inferred from electronic annotation /// 0016757 // transferase activity, transferring glycos…	---
LOC100134445 /// LOC100288778 /// WASH1 /// WASH2P /// WASH3P /// WASH5P /// WASH7P	1557034_PM_s_at	17.3362	24.7218	18.4576	22.6006	AW193764	uncharacterized LOC100134445 /// WAS protein family homolog 1 pseudogene /// WAS protein family homolog 1 /// WAS protein family homolog 2 pseudogene /// WAS protein family homolog 3 pseudogene /// WAS protein family homolog 5 pseudogene /// WAS protein family homolog 7 pseudogene		0006810 // transport // inferred from electronic annotation /// 0016197 // endosomal transport // inferred from sequence or structural similarity /// 0034314 // Arp2/3 complex-mediated actin nucleation // inferred from direct assay /// 0034314 // Arp2/3 complex-mediated actin nucleation // inferred from sequence or structural similarity /// 0042147 // retrograde transport, endosome to Golgi // in…	0005768 // endosome // inferred from electronic annotation /// 0005769 // early endosome // inferred from sequence or structural similarity /// 0005769 // early endosome // inferred from direct assay /// 0016020 // membrane // inferred from electronic annotation /// 0030027 // lamellipodium // inferred from direct assay /// 0030175 // filopodium // inferred from direct assay /// 0031901 // early …	0003779 // actin binding // inferred from electronic annotation /// 0005515 // protein binding // inferred from physical interaction /// 0043014 // alpha-tubulin binding // inferred from sequence or structural similarity /// 0043014 // alpha-tubulin binding // inferred from direct assay	---
TAF1	216711_PM_s_at	9.52758	13.5861	8.71899	9.70943	M73444	TAF1 RNA polymerase II, TATA box binding protein (TBP)-associated factor, 250kDa		0000080 // G1 phase of mitotic cell cycle // inferred from genetic interaction /// 0000117 // regulation of transcription involved in G2/M-phase of mitotic cell cycle // inferred from sequence or structural similarity /// 0006351 // transcription, DNA-dependent // inferred from electronic annotation /// 0006352 // DNA-dependent transcription, initiation // inferred from sequence or structural sim…	0005634 // nucleus // inferred from direct assay /// 0005654 // nucleoplasm // traceable author statement /// 0005669 // transcription factor TFIID complex // inferred from direct assay /// 0005730 // nucleolus // inferred from direct assay /// 0071339 // MLL1 complex // inferred from direct assay	0000166 // nucleotide binding // inferred from electronic annotation /// 0002039 // p53 binding // inferred from physical interaction /// 0003677 // DNA binding // inferred from electronic annotation /// 0003713 // transcription coactivator activity // inferred from direct assay /// 0004402 // histone acetyltransferase activity // inferred from direct assay /// 0004674 // protein serine/threonine…	---
PAWR	226231_PM_at	58.6472	83.6192	137.694	105.378	AI189509	PRKC, apoptosis, WT1, regulator		0000122 // negative regulation of transcription from RNA polymerase II promoter // traceable author statement /// 0006351 // transcription, DNA-dependent // inferred from electronic annotation /// 0006355 // regulation of transcription, DNA-dependent // inferred from electronic annotation /// 0006915 // apoptotic process // inferred from electronic annotation /// 0006917 // induction of apoptosis…	0005634 // nucleus // inferred from direct assay /// 0005634 // nucleus // non-traceable author statement /// 0005737 // cytoplasm // inferred from direct assay /// 0005737 // cytoplasm // non-traceable author statement /// 0005884 // actin filament // inferred from sequence or structural similarity /// 0005886 // plasma membrane // inferred from direct assay	0003714 // transcription corepressor activity // traceable author statement /// 0003779 // actin binding // inferred from sequence or structural similarity /// 0005515 // protein binding // inferred from physical interaction /// 0019899 // enzyme binding // inferred from direct assay /// 0043522 // leucine zipper domain binding // inferred from physical interaction	---
TNRC6A	1553346_PM_a_at	6.50204	9.25728	6.94813	6.93709	NM_020847	trinucleotide repeat containing 6A		0006417 // regulation of translation // inferred from electronic annotation /// 0007173 // epidermal growth factor receptor signaling pathway // traceable author statement /// 0007219 // Notch signaling pathway // traceable author statement /// 0008543 // fibroblast growth factor receptor signaling pathway // traceable author statement /// 0009267 // cellular response to starvation // inferred fr…	0000932 // cytoplasmic mRNA processing body // inferred from direct assay /// 0005737 // cytoplasm // inferred from electronic annotation /// 0005829 // cytosol // traceable author statement /// 0035068 // micro-ribonucleoprotein complex // inferred from direct assay	0000166 // nucleotide binding // inferred from electronic annotation /// 0003676 // nucleic acid binding // inferred from electronic annotation /// 0003723 // RNA binding // inferred from electronic annotation /// 0005515 // protein binding // inferred from physical interaction	---
CABP2	207745_PM_at	4.63419	6.59216	6.01128	5.58712	NM_016366	calcium binding protein 2		0007165 // signal transduction // traceable author statement	0005737 // cytoplasm // inferred from electronic annotation /// 0005794 // Golgi apparatus // inferred from direct assay /// 0005886 // plasma membrane // inferred from direct assay /// 0016020 // membrane // inferred from electronic annotation /// 0048471 // perinuclear region of cytoplasm // inferred from electronic annotation	0005509 // calcium ion binding // inferred from electronic annotation /// 0046872 // metal ion binding // inferred from electronic annotation	---
GNB1L	223564_PM_s_at	8.13842	11.5718	12.1372	10.5707	AY007378	guanine nucleotide binding protein (G protein), beta polypeptide 1-like		0006915 // apoptotic process // inferred from electronic annotation /// 0007186 // G-protein coupled receptor signaling pathway // non-traceable author statement /// 0035176 // social behavior // inferred from electronic annotation /// 0035556 // intracellular signal transduction // non-traceable author statement /// 0051881 // regulation of mitochondrial membrane potential // inferred from mutan…	0005737 // cytoplasm // inferred from electronic annotation /// 0005739 // mitochondrion // inferred from direct assay /// 0005739 // mitochondrion // inferred from electronic annotation /// 0009898 // internal side of plasma membrane // non-traceable author statement	0005515 // protein binding // inferred from electronic annotation /// 0005515 // protein binding // inferred from physical interaction	---
DICER1	216260_PM_at	12.4998	17.7619	15.9355	15.8911	AK001827	dicer 1, ribonuclease type III		0000122 // negative regulation of transcription from RNA polymerase II promoter // inferred from sequence or structural similarity /// 0001525 // angiogenesis // inferred from electronic annotation /// 0001942 // hair follicle development // inferred from electronic annotation /// 0006396 // RNA processing // inferred from electronic annotation /// 0006915 // apoptotic process // inferred from el…	0005737 // cytoplasm // inferred from electronic annotation /// 0005829 // cytosol // traceable author statement /// 0016442 // RNA-induced silencing complex // inferred from direct assay	0000166 // nucleotide binding // inferred from electronic annotation /// 0003676 // nucleic acid binding // inferred from electronic annotation /// 0003723 // RNA binding // inferred from electronic annotation /// 0003725 // double-stranded RNA binding // inferred from direct assay /// 0004386 // helicase activity // inferred from electronic annotation /// 0004518 // nuclease activity // inferred…	mRNA_processing_Reactome // GenMAPP
SLC2A3	202499_PM_s_at	53.3867	75.8495	229.63	66.3755	NM_006931	solute carrier family 2 (facilitated glucose transporter), member 3		0005975 // carbohydrate metabolic process // traceable author statement /// 0006766 // vitamin metabolic process // traceable author statement /// 0006767 // water-soluble vitamin metabolic process // traceable author statement /// 0006810 // transport // inferred from electronic annotation /// 0008643 // carbohydrate transport // inferred from electronic annotation /// 0008645 // hexose transpor…	0005886 // plasma membrane // traceable author statement /// 0016020 // membrane // inferred from electronic annotation /// 0016021 // integral to membrane // inferred from electronic annotation	0005215 // transporter activity // inferred from electronic annotation /// 0005355 // glucose transmembrane transporter activity // inferred from electronic annotation /// 0022857 // transmembrane transporter activity // inferred from electronic annotation /// 0022891 // substrate-specific transmembrane transporter activity // inferred from electronic annotation	---
PDP1	222572_PM_at	498.116	706.885	556.734	356.428	BG542521	pyruvate dehyrogenase phosphatase catalytic subunit 1		0006090 // pyruvate metabolic process // traceable author statement /// 0006470 // protein dephosphorylation // inferred from electronic annotation /// 0010510 // regulation of acetyl-CoA biosynthetic process from pyruvate // traceable author statement /// 0035970 // peptidyl-threonine dephosphorylation // inferred from direct assay /// 0044237 // cellular metabolic process // traceable author st…	0005739 // mitochondrion // inferred from electronic annotation /// 0005759 // mitochondrial matrix // traceable author statement	0003824 // catalytic activity // inferred from electronic annotation /// 0004721 // phosphoprotein phosphatase activity // inferred from electronic annotation /// 0004722 // protein serine/threonine phosphatase activity // inferred from direct assay /// 0004724 // magnesium-dependent protein serine/threonine phosphatase activity // inferred from electronic annotation /// 0004741 // [pyruvate dehy…	Krebs-TCA_Cycle // GenMAPP
URB1	212996_PM_s_at	66.0834	93.766	72.9304	47.5086	AI803485	URB1 ribosome biogenesis 1 homolog (S. cerevisiae)		---	0005634 // nucleus // inferred from electronic annotation /// 0005730 // nucleolus // inferred from direct assay /// 0005730 // nucleolus // non-traceable author statement	0005488 // binding // inferred from electronic annotation	---
PDE4D	228962_PM_at	9.91365	14.0632	8.71423	7.94243	BF507941	phosphodiesterase 4D, cAMP-specific		0002027 // regulation of heart rate // inferred from sequence or structural similarity /// 0006198 // cAMP catabolic process // inferred from electronic annotation /// 0006198 // cAMP catabolic process // inferred from mutant phenotype /// 0006939 // smooth muscle contraction // inferred from electronic annotation /// 0007165 // signal transduction // inferred from electronic annotation /// 00075…	0005737 // cytoplasm // inferred from electronic annotation /// 0005815 // microtubule organizing center // inferred from electronic annotation /// 0005829 // cytosol // traceable author statement /// 0005856 // cytoskeleton // inferred from electronic annotation /// 0005891 // voltage-gated calcium channel complex // inferred from sequence or structural similarity /// 0016020 // membrane // infe…	0003824 // catalytic activity // inferred from electronic annotation /// 0004114 // 3',5'-cyclic-nucleotide phosphodiesterase activity // non-traceable author statement /// 0004115 // 3',5'-cyclic-AMP phosphodiesterase activity // traceable author statement /// 0005515 // protein binding // inferred from physical interaction /// 0008081 // phosphoric diester hydrolase activity // inferred from el…	G_Protein_Signaling // GenMAPP /// Smooth_muscle_contraction // GenMAPP
CBLC	223668_PM_at	12.217	17.3179	15.8169	13.3598	AF117646	Cbl proto-oncogene, E3 ubiquitin protein ligase C		0007166 // cell surface receptor signaling pathway // inferred from electronic annotation /// 0007175 // negative regulation of epidermal growth factor-activated receptor activity // inferred from direct assay /// 0023051 // regulation of signaling // inferred from electronic annotation /// 0042059 // negative regulation of epidermal growth factor receptor signaling pathway // inferred from direc…	0005634 // nucleus // inferred from electronic annotation	0001784 // phosphotyrosine binding // inferred from direct assay /// 0004842 // ubiquitin-protein ligase activity // inferred from direct assay /// 0004871 // signal transducer activity // inferred from electronic annotation /// 0005154 // epidermal growth factor receptor binding // inferred from direct assay /// 0005509 // calcium ion binding // inferred from electronic annotation /// 0008270 //…	---
NRF1	211279_PM_at	14.0797	19.9567	16.6656	15.7425	L22454	nuclear respiratory factor 1		0001666 // response to hypoxia // inferred from electronic annotation /// 0006091 // generation of precursor metabolites and energy // traceable author statement /// 0006351 // transcription, DNA-dependent // inferred from electronic annotation /// 0006355 // regulation of transcription, DNA-dependent // inferred from electronic annotation /// 0006357 // regulation of transcription from RNA polym…	0005634 // nucleus // inferred from electronic annotation /// 0005654 // nucleoplasm // traceable author statement /// 0005737 // cytoplasm // inferred from electronic annotation	0003677 // DNA binding // inferred from electronic annotation	---
ATXN7L1	227732_PM_at	27.9963	39.6585	38.413	34.2268	AB033044	ataxin 7-like 1		---	---	---	---
KLHL8	226874_PM_at	162.611	230.287	193.287	119.783	BF591270	kelch-like family member 8		0016567 // protein ubiquitination // inferred from direct assay /// 0042787 // protein ubiquitination involved in ubiquitin-dependent protein catabolic process // inferred from direct assay	0031463 // Cul3-RING ubiquitin ligase complex // inferred from direct assay	0005515 // protein binding // inferred from electronic annotation	---
PPFIBP1	214374_PM_s_at	74.81	105.916	83.5748	61.2719	AI962377	PTPRF interacting protein, binding protein 1 (liprin beta 1)		0000187 // activation of MAPK activity // inferred from electronic annotation /// 0006468 // protein phosphorylation // inferred from electronic annotation /// 0007155 // cell adhesion // traceable author statement /// 0007165 // signal transduction // inferred from electronic annotation /// 0007169 // transmembrane receptor protein tyrosine kinase signaling pathway // inferred from electronic an…	0005886 // plasma membrane // non-traceable author statement /// 0016020 // membrane // inferred from electronic annotation /// 0016021 // integral to membrane // inferred from electronic annotation	0000166 // nucleotide binding // inferred from electronic annotation /// 0003677 // DNA binding // inferred from electronic annotation /// 0004672 // protein kinase activity // inferred from electronic annotation /// 0004713 // protein tyrosine kinase activity // inferred from electronic annotation /// 0004714 // transmembrane receptor protein tyrosine kinase activity // inferred from electronic …	---
ALDH1B1	209646_PM_x_at	24.7239	34.9759	23.4414	38.6805	BC001619	aldehyde dehydrogenase 1 family, member B1		0005975 // carbohydrate metabolic process // non-traceable author statement /// 0006068 // ethanol catabolic process // inferred from electronic annotation /// 0008152 // metabolic process // inferred from electronic annotation /// 0055114 // oxidation-reduction process // inferred from electronic annotation	0005634 // nucleus // inferred from direct assay /// 0005730 // nucleolus // inferred from direct assay /// 0005739 // mitochondrion // inferred from direct assay /// 0005759 // mitochondrial matrix // inferred from electronic annotation /// 0043231 // intracellular membrane-bounded organelle // inferred from direct assay	0004029 // aldehyde dehydrogenase (NAD) activity // inferred from electronic annotation /// 0016491 // oxidoreductase activity // inferred from electronic annotation /// 0016620 // oxidoreductase activity, acting on the aldehyde or oxo group of donors, NAD or NADP as acceptor // inferred from electronic annotation	---
ARHGAP18	225173_PM_at	194.106	274.45	228.037	185.279	BE501862	Rho GTPase activating protein 18		0007165 // signal transduction // inferred from electronic annotation /// 0007264 // small GTPase mediated signal transduction // traceable author statement /// 0043547 // positive regulation of GTPase activity // inferred from electronic annotation /// 0051056 // regulation of small GTPase mediated signal transduction // traceable author statement	0005622 // intracellular // inferred from electronic annotation /// 0005829 // cytosol // traceable author statement	0005096 // GTPase activator activity // inferred from electronic annotation	---
HDAC4	204225_PM_at	54.0986	76.4205	71.2669	32.0919	NM_006037	histone deacetylase 4		0000122 // negative regulation of transcription from RNA polymerase II promoter // inferred from direct assay /// 0000122 // negative regulation of transcription from RNA polymerase II promoter // inferred from mutant phenotype /// 0001501 // skeletal system development // inferred from electronic annotation /// 0002076 // osteoblast development // inferred from electronic annotation /// 0006338 …	0000118 // histone deacetylase complex // inferred from direct assay /// 0005634 // nucleus // inferred from direct assay /// 0005737 // cytoplasm // inferred from direct assay /// 0005829 // cytosol // inferred from electronic annotation /// 0017053 // transcriptional repressor complex // inferred from direct assay /// 0030017 // sarcomere // inferred from electronic annotation /// 0030018 // Z …	0003677 // DNA binding // inferred from electronic annotation /// 0003714 // transcription corepressor activity // inferred from electronic annotation /// 0004407 // histone deacetylase activity // inferred from direct assay /// 0005515 // protein binding // inferred from physical interaction /// 0008134 // transcription factor binding // inferred from physical interaction /// 0008270 // zinc ion…	Cell_cycle_KEGG // GenMAPP
SRGAP2 /// SRGAP2C /// SRGAP2D	1568955_PM_at	446.108	629.951	898.746	544.577	BE877775	SLIT-ROBO Rho GTPase activating protein 2 /// SLIT-ROBO Rho GTPase activating protein 2C /// SLIT-ROBO Rho GTPase activating protein 2D		0003363 // lamellipodium assembly involved in ameboidal cell migration // inferred from mutant phenotype /// 0007165 // signal transduction // inferred from electronic annotation /// 0007264 // small GTPase mediated signal transduction // traceable author statement /// 0007399 // nervous system development // inferred from electronic annotation /// 0007411 // axon guidance // traceable author sta…	0005622 // intracellular // inferred from electronic annotation /// 0005634 // nucleus // inferred from electronic annotation /// 0005737 // cytoplasm // inferred from electronic annotation /// 0005743 // mitochondrial inner membrane // inferred from electronic annotation /// 0005829 // cytosol // inferred from sequence or structural similarity /// 0005829 // cytosol // traceable author statement…	0005096 // GTPase activator activity // inferred from electronic annotation /// 0005515 // protein binding // inferred from physical interaction /// 0030675 // Rac GTPase activator activity // inferred from direct assay /// 0030675 // Rac GTPase activator activity // inferred from mutant phenotype /// 0042803 // protein homodimerization activity // inferred from direct assay /// 0042803 // protei…	---
EPS8L1	218779_PM_x_at	14.0245	19.8022	12.9312	16.2174	NM_017729	EPS8-like 1		0016310 // phosphorylation // inferred from electronic annotation	0005737 // cytoplasm // inferred from electronic annotation	0005515 // protein binding // inferred from physical interaction /// 0016301 // kinase activity // inferred from electronic annotation	---
LPAR1	204037_PM_at	24.2673	34.2511	37.167	21.3684	BF055366	lysophosphatidic acid receptor 1		0000187 // activation of MAPK activity // inferred from electronic annotation /// 0007165 // signal transduction // inferred from electronic annotation /// 0007186 // G-protein coupled receptor signaling pathway // traceable author statement /// 0007202 // activation of phospholipase C activity // traceable author statement /// 0007204 // elevation of cytosolic calcium ion concentration // tracea…	0005737 // cytoplasm // inferred from electronic annotation /// 0005886 // plasma membrane // traceable author statement /// 0005887 // integral to plasma membrane // traceable author statement /// 0009986 // cell surface // inferred from direct assay /// 0016020 // membrane // inferred from electronic annotation /// 0016021 // integral to membrane // inferred from electronic annotation /// 00301…	0001965 // G-protein alpha-subunit binding // inferred from electronic annotation /// 0004871 // signal transducer activity // inferred from electronic annotation /// 0004930 // G-protein coupled receptor activity // traceable author statement /// 0005515 // protein binding // inferred from physical interaction /// 0005543 // phospholipid binding // inferred from electronic annotation /// 0030165…	Small_ligand_GPCRs // GenMAPP /// Smooth_muscle_contraction // GenMAPP
RND3	212724_PM_at	165.755	233.88	252.194	169.979	BG054844	Rho family GTPase 3		0006184 // GTP catabolic process // traceable author statement /// 0007155 // cell adhesion // traceable author statement /// 0007165 // signal transduction // inferred from electronic annotation /// 0007264 // small GTPase mediated signal transduction // inferred from electronic annotation /// 0015031 // protein transport // inferred from electronic annotation /// 0030036 // actin cytoskeleton o…	0000139 // Golgi membrane // inferred from electronic annotation /// 0005622 // intracellular // inferred from electronic annotation /// 0005794 // Golgi apparatus // inferred from electronic annotation /// 0016020 // membrane // inferred from electronic annotation	0000166 // nucleotide binding // inferred from electronic annotation /// 0003924 // GTPase activity // traceable author statement /// 0005525 // GTP binding // inferred from electronic annotation	---
EHF	225645_PM_at	5.52887	7.79906	5.46823	4.76217	AI763378	ets homologous factor		0006351 // transcription, DNA-dependent // inferred from electronic annotation /// 0006355 // regulation of transcription, DNA-dependent // inferred from electronic annotation /// 0007275 // multicellular organismal development // traceable author statement /// 0008283 // cell proliferation // traceable author statement /// 0030855 // epithelial cell differentiation // inferred from expression pa…	0005634 // nucleus // inferred by curator	0003677 // DNA binding // inferred from direct assay /// 0003677 // DNA binding // traceable author statement /// 0003700 // sequence-specific DNA binding transcription factor activity // inferred from direct assay /// 0043565 // sequence-specific DNA binding // inferred from electronic annotation	---
CTD-2135D7.4 /// OTTHUMG00000177378	1568908_PM_at	7.44517	10.4986	8.83266	9.18914	BC039386	NULL /// NULL		---	---	---	---
COLEC12	221019_PM_s_at	9.36529	13.2012	9.29683	8.14803	NM_030781	collectin sub-family member 12		0002221 // pattern recognition receptor signaling pathway // inferred from direct assay /// 0006910 // phagocytosis, recognition // inferred from direct assay /// 0006952 // defense response // traceable author statement /// 0006955 // immune response // inferred from electronic annotation /// 0009756 // carbohydrate mediated signaling // non-traceable author statement /// 0045087 // innate immun…	0005581 // collagen // inferred from electronic annotation /// 0005886 // plasma membrane // traceable author statement /// 0016020 // membrane // inferred from electronic annotation /// 0016021 // integral to membrane // traceable author statement /// 0030666 // endocytic vesicle membrane // traceable author statement	0005044 // scavenger receptor activity // traceable author statement /// 0005534 // galactose binding // non-traceable author statement /// 0008329 // signaling pattern recognition receptor activity // inferred from direct assay /// 0030169 // low-density lipoprotein particle binding // inferred from direct assay /// 0030246 // carbohydrate binding // inferred from electronic annotation /// 00468…	---
PCSK5	205559_PM_s_at	83.5139	117.531	86.4291	99.0095	NM_006200	proprotein convertase subtilisin/kexin type 5		0001822 // kidney development // inferred from mutant phenotype /// 0001822 // kidney development // inferred from sequence or structural similarity /// 0002001 // renin secretion into blood stream // inferred from expression pattern /// 0006465 // signal peptide processing // inferred from direct assay /// 0006508 // proteolysis // inferred from electronic annotation /// 0007267 // cell-cell sig…	0005576 // extracellular region // inferred from electronic annotation /// 0005615 // extracellular space // not recorded /// 0005615 // extracellular space // inferred from sequence or structural similarity /// 0005794 // Golgi apparatus // inferred from sequence or structural similarity /// 0005796 // Golgi lumen // traceable author statement /// 0012505 // endomembrane system // inferred from …	0004175 // endopeptidase activity // inferred from electronic annotation /// 0004252 // serine-type endopeptidase activity // inferred from direct assay /// 0008233 // peptidase activity // inferred from electronic annotation /// 0008236 // serine-type peptidase activity // inferred from electronic annotation /// 0016787 // hydrolase activity // inferred from electronic annotation /// 0042277 // …	---
SOX4	201416_PM_at	856.733	1205.58	908.158	654.178	BG528420	SRY (sex determining region Y)-box 4		0001501 // skeletal system development // inferred from sequence or structural similarity /// 0001841 // neural tube formation // inferred from sequence or structural similarity /// 0002328 // pro-B cell differentiation // inferred from sequence or structural similarity /// 0003183 // mitral valve morphogenesis // inferred from sequence or structural similarity /// 0003211 // cardiac ventricle fo…	0005634 // nucleus // inferred from direct assay /// 0005730 // nucleolus // inferred from direct assay /// 0005737 // cytoplasm // inferred from direct assay /// 0005739 // mitochondrion // inferred from direct assay	0000976 // transcription regulatory region sequence-specific DNA binding // inferred from sequence or structural similarity /// 0001046 // core promoter sequence-specific DNA binding // inferred from direct assay /// 0001071 // nucleic acid binding transcription factor activity // inferred from mutant phenotype /// 0001077 // RNA polymerase II core promoter proximal region sequence-specific DNA b…	---
SBSPON	235210_PM_s_at	13.205	18.5793	14.6751	12.1312	AW662373	somatomedin B and thrombospondin, type 1 domain containing		0006955 // immune response // inferred from electronic annotation	0005576 // extracellular region // inferred from electronic annotation /// 0005578 // proteinaceous extracellular matrix // inferred from electronic annotation /// 0031012 // extracellular matrix // inferred from direct assay	0005044 // scavenger receptor activity // inferred from electronic annotation /// 0030247 // polysaccharide binding // inferred from electronic annotation	---
RGPD5	210676_PM_x_at	59.0538	83.0684	78.4465	66.5504	U64675	RANBP2-like and GRIP domain containing 5		0000042 // protein targeting to Golgi // inferred from electronic annotation /// 0046907 // intracellular transport // inferred from electronic annotation	0005737 // cytoplasm // inferred from electronic annotation	---	---
PLEKHG3	217044_PM_s_at	5.78325	8.13204	7.59555	6.57951	BC004298	pleckstrin homology domain containing, family G (with RhoGef domain) member 3		0035023 // regulation of Rho protein signal transduction // inferred from electronic annotation	0005622 // intracellular // inferred from electronic annotation	0005089 // Rho guanyl-nucleotide exchange factor activity // inferred from electronic annotation /// 0005543 // phospholipid binding // inferred from electronic annotation	---
SOX4	201417_PM_at	1395.07	1961.43	1547.74	1201.1	AL136179	SRY (sex determining region Y)-box 4		0001501 // skeletal system development // inferred from sequence or structural similarity /// 0001841 // neural tube formation // inferred from sequence or structural similarity /// 0002328 // pro-B cell differentiation // inferred from sequence or structural similarity /// 0003183 // mitral valve morphogenesis // inferred from sequence or structural similarity /// 0003211 // cardiac ventricle fo…	0005634 // nucleus // inferred from direct assay /// 0005730 // nucleolus // inferred from direct assay /// 0005737 // cytoplasm // inferred from direct assay /// 0005739 // mitochondrion // inferred from direct assay	0000976 // transcription regulatory region sequence-specific DNA binding // inferred from sequence or structural similarity /// 0001046 // core promoter sequence-specific DNA binding // inferred from direct assay /// 0001071 // nucleic acid binding transcription factor activity // inferred from mutant phenotype /// 0001077 // RNA polymerase II core promoter proximal region sequence-specific DNA b…	---
OBSL1	213946_PM_s_at	24.0573	33.7945	27.9824	32.4251	AI633851	obscurin-like 1		0007010 // cytoskeleton organization // non-traceable author statement /// 0007030 // Golgi organization // inferred from mutant phenotype /// 0016310 // phosphorylation // inferred from electronic annotation /// 0034067 // protein localization to Golgi apparatus // inferred from mutant phenotype /// 0050775 // positive regulation of dendrite morphogenesis // inferred from mutant phenotype /// 00…	0005737 // cytoplasm // inferred from electronic annotation /// 0005794 // Golgi apparatus // inferred from direct assay /// 0014704 // intercalated disc // traceable author statement /// 0030018 // Z disc // traceable author statement /// 0031430 // M band // traceable author statement /// 0048471 // perinuclear region of cytoplasm // inferred from direct assay /// 0048471 // perinuclear region …	0005515 // protein binding // inferred from physical interaction /// 0008093 // cytoskeletal adaptor activity // non-traceable author statement /// 0016301 // kinase activity // inferred from electronic annotation	---
IRF9 /// RNF31	220788_PM_s_at	37.9941	53.3566	29.6485	50.6605	NM_017999	interferon regulatory factor 9 /// ring finger protein 31		0000209 // protein polyubiquitination // inferred from direct assay /// 0006351 // transcription, DNA-dependent // inferred from electronic annotation /// 0006355 // regulation of transcription, DNA-dependent // inferred from electronic annotation /// 0006366 // transcription from RNA polymerase II promoter // traceable author statement /// 0007166 // cell surface receptor signaling pathway // tr…	0005622 // intracellular // inferred from electronic annotation /// 0005634 // nucleus // traceable author statement /// 0005654 // nucleoplasm // traceable author statement /// 0005737 // cytoplasm // inferred from direct assay /// 0005737 // cytoplasm // inferred from electronic annotation /// 0005829 // cytosol // traceable author statement /// 0009898 // internal side of plasma membrane // in…	0000975 // regulatory region DNA binding // inferred from electronic annotation /// 0003677 // DNA binding // inferred from electronic annotation /// 0003700 // sequence-specific DNA binding transcription factor activity // inferred from electronic annotation /// 0004842 // ubiquitin-protein ligase activity // inferred from direct assay /// 0005515 // protein binding // inferred from physical int…	---
RAPH1	225189_PM_s_at	226.318	317.709	281.707	247.403	AA194149	Ras association (RalGDS/AF-6) and pleckstrin homology domains 1		0007160 // cell-matrix adhesion // inferred from electronic annotation /// 0007165 // signal transduction // inferred from electronic annotation /// 0048675 // axon extension // inferred from electronic annotation	0005737 // cytoplasm // inferred from electronic annotation /// 0005856 // cytoskeleton // inferred from electronic annotation /// 0005886 // plasma membrane // inferred from electronic annotation /// 0016020 // membrane // inferred from electronic annotation /// 0030027 // lamellipodium // inferred from electronic annotation /// 0030175 // filopodium // inferred from electronic annotation /// 00…	0005515 // protein binding // inferred from electronic annotation /// 0005543 // phospholipid binding // inferred from electronic annotation	---
FAM3C	236316_PM_at	55.169	77.446	57.8084	42.7346	AW015417	family with sequence similarity 3, member C		0007275 // multicellular organismal development // inferred from electronic annotation	0005576 // extracellular region // non-traceable author statement /// 0005794 // Golgi apparatus // inferred from direct assay /// 0016023 // cytoplasmic membrane-bounded vesicle // inferred from electronic annotation /// 0031410 // cytoplasmic vesicle // inferred from electronic annotation	0005125 // cytokine activity // non-traceable author statement	---
BMPR2	209920_PM_at	47.1162	66.1333	96.6938	51.8702	U20165	bone morphogenetic protein receptor, type II (serine/threonine kinase)		0001707 // mesoderm formation // inferred from sequence or structural similarity /// 0001938 // positive regulation of endothelial cell proliferation // inferred from mutant phenotype /// 0001946 // lymphangiogenesis // inferred from sequence or structural similarity /// 0001974 // blood vessel remodeling // inferred from sequence or structural similarity /// 0003085 // negative regulation of sys…	0005737 // cytoplasm // inferred from electronic annotation /// 0005886 // plasma membrane // inferred from direct assay /// 0005886 // plasma membrane // traceable author statement /// 0005887 // integral to plasma membrane // inferred from direct assay /// 0005901 // caveola // inferred from mutant phenotype /// 0009925 // basal plasma membrane // inferred from electronic annotation /// 0009986…	0000166 // nucleotide binding // inferred from electronic annotation /// 0004672 // protein kinase activity // inferred from electronic annotation /// 0004674 // protein serine/threonine kinase activity // inferred from electronic annotation /// 0004675 // transmembrane receptor protein serine/threonine kinase activity // inferred from electronic annotation /// 0004713 // protein tyrosine kinase …	---
FSCN1	201564_PM_s_at	49.4335	69.3584	97.0008	35.9492	NM_003088	fascin homolog 1, actin-bundling protein (Strongylocentrotus purpuratus)		0008283 // cell proliferation // traceable author statement /// 0016477 // cell migration // inferred from mutant phenotype /// 0030036 // actin cytoskeleton organization // inferred from direct assay /// 0048870 // cell motility // inferred from direct assay /// 0051017 // actin filament bundle assembly // inferred from direct assay	0001725 // stress fiber // inferred from direct assay /// 0005737 // cytoplasm // inferred from electronic annotation /// 0005829 // cytosol // inferred from electronic annotation /// 0005856 // cytoskeleton // inferred from electronic annotation /// 0015629 // actin cytoskeleton // inferred from direct assay /// 0030054 // cell junction // inferred from electronic annotation /// 0030175 // filop…	0003779 // actin binding // inferred from direct assay /// 0005515 // protein binding // inferred from physical interaction /// 0008144 // drug binding // inferred from direct assay /// 0030674 // protein binding, bridging // inferred from electronic annotation /// 0051015 // actin filament binding // inferred from direct assay	---
XPO4	218479_PM_s_at	11.2218	15.7333	10.173	12.604	NM_022459	exportin 4		0006810 // transport // inferred from electronic annotation /// 0015031 // protein transport // inferred from electronic annotation /// 0046827 // positive regulation of protein export from nucleus // inferred from mutant phenotype	0005634 // nucleus // inferred from electronic annotation /// 0005737 // cytoplasm // inferred from electronic annotation	0005488 // binding // inferred from electronic annotation /// 0005515 // protein binding // inferred from physical interaction	---
LOXL2	228808_PM_s_at	11.1142	15.5795	13.9415	14.3431	AW303623	lysyl oxidase-like 2		0001666 // response to hypoxia // inferred from sequence or structural similarity /// 0001837 // epithelial to mesenchymal transition // inferred from direct assay /// 0001935 // endothelial cell proliferation // inferred from mutant phenotype /// 0002040 // sprouting angiogenesis // inferred from mutant phenotype /// 0006351 // transcription, DNA-dependent // inferred from electronic annotation …	0005604 // basement membrane // inferred from sequence or structural similarity /// 0005615 // extracellular space // inferred from direct assay /// 0005634 // nucleus // inferred from direct assay /// 0005634 // nucleus // traceable author statement /// 0005694 // chromosome // inferred from electronic annotation /// 0016020 // membrane // inferred from electronic annotation	0003682 // chromatin binding // inferred from direct assay /// 0003714 // transcription corepressor activity // inferred from direct assay /// 0004720 // protein-lysine 6-oxidase activity // inferred from direct assay /// 0005044 // scavenger receptor activity // inferred from electronic annotation /// 0005507 // copper ion binding // inferred from electronic annotation /// 0005515 // protein bin…	---
KDM4B	1559073_PM_at	13.504	18.9276	18.351	18.0367	AL831872	lysine (K)-specific demethylase 4B		0006351 // transcription, DNA-dependent // inferred from electronic annotation /// 0006355 // regulation of transcription, DNA-dependent // inferred from electronic annotation /// 0016568 // chromatin modification // inferred from electronic annotation	0005634 // nucleus // inferred from electronic annotation	0008270 // zinc ion binding // inferred from electronic annotation /// 0016702 // oxidoreductase activity, acting on single donors with incorporation of molecular oxygen, incorporation of two atoms of oxygen // inferred from electronic annotation	---
THADA	1554493_PM_s_at	12.8417	17.9871	16.196	17.831	BC037990	thyroid adenoma associated		---	---	0005488 // binding // inferred from electronic annotation	---
SIK2	213221_PM_s_at	196.226	274.79	260.454	187.03	AB018324	salt-inducible kinase 2		0006468 // protein phosphorylation // inferred from direct assay /// 0007243 // intracellular protein kinase cascade // inferred from direct assay /// 0008286 // insulin receptor signaling pathway // inferred from electronic annotation /// 0016310 // phosphorylation // inferred from electronic annotation /// 0046626 // regulation of insulin receptor signaling pathway // inferred from sequence or …	0005634 // nucleus // inferred from electronic annotation /// 0005737 // cytoplasm // inferred from sequence or structural similarity /// 0005794 // Golgi apparatus // inferred from direct assay	0000166 // nucleotide binding // inferred from electronic annotation /// 0000287 // magnesium ion binding // inferred from direct assay /// 0004672 // protein kinase activity // inferred from electronic annotation /// 0004674 // protein serine/threonine kinase activity // inferred from direct assay /// 0004713 // protein tyrosine kinase activity // inferred from electronic annotation /// 0005515 …	---
UBTD1	219172_PM_at	18.8079	26.3315	28.2206	21.5466	NM_024954	ubiquitin domain containing 1		---	---	0005515 // protein binding // inferred from electronic annotation	---
DCBLD2	230175_PM_s_at	51.2511	71.7375	78.3053	51.7559	AA805633	discoidin, CUB and LCCL domain containing 2		0007155 // cell adhesion // inferred from electronic annotation /// 0030308 // negative regulation of cell growth // inferred from direct assay /// 0030522 // intracellular receptor signaling pathway // non-traceable author statement /// 0042060 // wound healing // inferred from direct assay	0005887 // integral to plasma membrane // inferred from direct assay /// 0009986 // cell surface // inferred from direct assay	---	---
OGFR	211512_PM_s_at	9.88461	13.8317	13.6196	14.086	AF172450	opioid growth factor receptor		0001558 // regulation of cell growth // non-traceable author statement /// 0038003 // opioid receptor signaling pathway // non-traceable author statement /// 0040008 // regulation of growth // inferred from electronic annotation	0005634 // nucleus // inferred from electronic annotation /// 0005737 // cytoplasm // inferred from electronic annotation /// 0016020 // membrane // inferred from electronic annotation	0004872 // receptor activity // inferred from electronic annotation /// 0004985 // opioid receptor activity // non-traceable author statement	---
RGPD1 /// RGPD2	235597_PM_s_at	13.8255	19.3299	17.0166	15.2914	AU157274	RANBP2-like and GRIP domain containing 1 /// RANBP2-like and GRIP domain containing 2		0000042 // protein targeting to Golgi // inferred from electronic annotation /// 0046907 // intracellular transport // inferred from electronic annotation	0005622 // intracellular // inferred from electronic annotation	0005515 // protein binding // inferred from electronic annotation	---
NTN1	208005_PM_at	6.99238	9.77207	8.13742	8.24987	NM_004822	netrin 1		0001764 // neuron migration // inferred from electronic annotation /// 0006915 // apoptotic process // inferred from electronic annotation /// 0007409 // axonogenesis // inferred from electronic annotation /// 0007411 // axon guidance // traceable author statement /// 0008284 // positive regulation of cell proliferation // inferred from electronic annotation /// 0016337 // cell-cell adhesion // i…	0005576 // extracellular region // traceable author statement /// 0005578 // proteinaceous extracellular matrix // inferred from electronic annotation /// 0005604 // basement membrane // inferred from electronic annotation /// 0005737 // cytoplasm // inferred from electronic annotation	0005515 // protein binding // inferred from physical interaction	---
PPP2R1B	202884_PM_s_at	15.0753	21.0627	8.32443	16.6378	NM_002716	protein phosphatase 2, regulatory subunit A, beta		2001241 // positive regulation of extrinsic apoptotic signaling pathway in absence of ligand // inferred from mutant phenotype	---	0005488 // binding // inferred from electronic annotation /// 0005515 // protein binding // inferred from physical interaction	Glycogen_Metabolism // GenMAPP
DGCR9	215003_PM_at	11.5203	16.0825	14.3165	13.6229	AA921844	DiGeorge syndrome critical region gene 9		---	---	---	---
ZC3H18	226108_PM_at	21.6458	30.2162	37.402	30.3049	AK026317	zinc finger CCCH-type containing 18		---	0005634 // nucleus // inferred from direct assay /// 0005730 // nucleolus // inferred from direct assay	0003676 // nucleic acid binding // inferred from electronic annotation /// 0008270 // zinc ion binding // inferred from electronic annotation /// 0046872 // metal ion binding // inferred from electronic annotation	---
LINC00703	1558660_PM_at	5.18717	7.23972	5.86456	5.36698	AK095699	long intergenic non-protein coding RNA 703		---	---	---	---
---	216782_PM_at	12.1299	16.9228	16.8317	11.2364	AK026679	---		---	---	---	---
EMID1	213779_PM_at	14.6194	20.39	14.9546	13.6385	AL031186	EMI domain containing 1		---	0005576 // extracellular region // inferred from electronic annotation /// 0005578 // proteinaceous extracellular matrix // inferred from electronic annotation /// 0005581 // collagen // inferred from electronic annotation /// 0005783 // endoplasmic reticulum // inferred from electronic annotation /// 0005794 // Golgi apparatus // inferred from electronic annotation	0005515 // protein binding // inferred from electronic annotation	---
FLJ36848	231698_PM_at	17.0829	23.821	17.4873	13.8387	AV661152	uncharacterized LOC647115		---	---	---	Circadian_Exercise // GenMAPP /// Glycogen_Metabolism // GenMAPP
---	233648_PM_at	66.3219	92.4761	95.1968	63.6487	AK026914	---		---	---	---	---
TMEM47	209656_PM_s_at	37.3912	52.1296	34.8264	34.2597	AL136550	transmembrane protein 47		---	0005886 // plasma membrane // inferred from direct assay /// 0005911 // cell-cell junction // inferred from electronic annotation /// 0016020 // membrane // inferred from electronic annotation /// 0016021 // integral to membrane // inferred from electronic annotation /// 0030054 // cell junction // inferred from electronic annotation	---	---
---	1570596_PM_at	6.84312	9.53935	7.12094	6.84281	BC035178	---		---	---	---	---
CDS1	226187_PM_at	28.3478	39.5033	26.6704	33.2803	AW304313	CDP-diacylglycerol synthase (phosphatidate cytidylyltransferase) 1		0006629 // lipid metabolic process // inferred from electronic annotation /// 0006644 // phospholipid metabolic process // traceable author statement /// 0006657 // CDP-choline pathway // non-traceable author statement /// 0006661 // phosphatidylinositol biosynthetic process // inferred from direct assay /// 0006661 // phosphatidylinositol biosynthetic process // traceable author statement /// 00…	0005783 // endoplasmic reticulum // inferred from sequence or structural similarity /// 0005789 // endoplasmic reticulum membrane // inferred from sequence or structural similarity /// 0005789 // endoplasmic reticulum membrane // traceable author statement /// 0016020 // membrane // inferred from electronic annotation /// 0016021 // integral to membrane // inferred from electronic annotation	0004142 // diacylglycerol cholinephosphotransferase activity // non-traceable author statement /// 0004605 // phosphatidate cytidylyltransferase activity // inferred from direct assay /// 0004605 // phosphatidate cytidylyltransferase activity // traceable author statement /// 0016740 // transferase activity // inferred from electronic annotation /// 0016772 // transferase activity, transferring p…	---
RNF128	219263_PM_at	7.47567	10.4119	9.93527	7.5268	NM_024539	ring finger protein 128, E3 ubiquitin protein ligase		0016567 // protein ubiquitination // inferred from electronic annotation /// 0042036 // negative regulation of cytokine biosynthetic process // inferred from electronic annotation	0005737 // cytoplasm // inferred from electronic annotation /// 0005770 // late endosome // inferred from electronic annotation /// 0005783 // endoplasmic reticulum // inferred from electronic annotation /// 0005794 // Golgi apparatus // inferred from electronic annotation /// 0012505 // endomembrane system // inferred from electronic annotation /// 0016020 // membrane // inferred from electronic…	0004842 // ubiquitin-protein ligase activity // inferred from electronic annotation /// 0005515 // protein binding // inferred from electronic annotation /// 0008270 // zinc ion binding // inferred from electronic annotation /// 0016874 // ligase activity // inferred from electronic annotation /// 0046872 // metal ion binding // inferred from electronic annotation	---
LINC00674	225055_PM_at	97.3722	135.616	179.153	166.307	AV735241	long intergenic non-protein coding RNA 674		---	---	---	---
TMOD3	220800_PM_s_at	34.9424	48.6585	38.9854	43.2844	NM_014547	tropomodulin 3 (ubiquitous)		---	0005737 // cytoplasm // inferred from electronic annotation /// 0005856 // cytoskeleton // inferred from electronic annotation /// 0005865 // striated muscle thin filament // inferred from electronic annotation	0003779 // actin binding // inferred from electronic annotation /// 0005523 // tropomyosin binding // inferred from electronic annotation	---
ITGB4	204990_PM_s_at	11.7119	16.3092	12.016	12.3914	NM_000213	integrin, beta 4		0007154 // cell communication // inferred from electronic annotation /// 0007155 // cell adhesion // non-traceable author statement /// 0007160 // cell-matrix adhesion // inferred from electronic annotation /// 0007229 // integrin-mediated signaling pathway // inferred from electronic annotation /// 0007275 // multicellular organismal development // inferred from electronic annotation /// 0009611…	0005604 // basement membrane // inferred from electronic annotation /// 0005886 // plasma membrane // inferred from direct assay /// 0005886 // plasma membrane // traceable author statement /// 0008305 // integrin complex // inferred from electronic annotation /// 0009925 // basal plasma membrane // inferred from electronic annotation /// 0009986 // cell surface // inferred from direct assay /// …	0004872 // receptor activity // inferred from electronic annotation /// 0005102 // receptor binding // inferred from electronic annotation /// 0005515 // protein binding // inferred from physical interaction	Integrin-mediated_cell_adhesion_KEGG // GenMAPP
TRIM59	235476_PM_at	43.1856	60.11	27.0454	18.5111	AW182459	tripartite motif containing 59		0016567 // protein ubiquitination // inferred from electronic annotation /// 0043124 // negative regulation of I-kappaB kinase/NF-kappaB cascade // inferred from mutant phenotype	0005622 // intracellular // inferred from electronic annotation /// 0005783 // endoplasmic reticulum // inferred from electronic annotation /// 0016020 // membrane // inferred from electronic annotation /// 0016021 // integral to membrane // inferred from electronic annotation	0004842 // ubiquitin-protein ligase activity // inferred from electronic annotation /// 0005515 // protein binding // inferred from electronic annotation /// 0008270 // zinc ion binding // inferred from electronic annotation /// 0046872 // metal ion binding // inferred from electronic annotation	---
DUSP6	208892_PM_s_at	21.8097	30.3482	39.3374	31.3389	BC003143	dual specificity phosphatase 6		0000188 // inactivation of MAPK activity // inferred from direct assay /// 0001933 // negative regulation of protein phosphorylation // inferred from electronic annotation /// 0002224 // toll-like receptor signaling pathway // traceable author statement /// 0002755 // MyD88-dependent toll-like receptor signaling pathway // traceable author statement /// 0002756 // MyD88-independent toll-like rece…	0005654 // nucleoplasm // traceable author statement /// 0005737 // cytoplasm // inferred from direct assay /// 0005829 // cytosol // not recorded	0004721 // phosphoprotein phosphatase activity // inferred from electronic annotation /// 0004725 // protein tyrosine phosphatase activity // inferred from electronic annotation /// 0005515 // protein binding // inferred from electronic annotation /// 0008138 // protein tyrosine/serine/threonine phosphatase activity // inferred from electronic annotation /// 0016787 // hydrolase activity // infer…	---
DSTYK	214663_PM_at	80.5713	112.105	118.983	68.7151	AB007941	dual serine/threonine and tyrosine protein kinase		0006468 // protein phosphorylation // inferred from electronic annotation /// 0016310 // phosphorylation // inferred from electronic annotation	0005634 // nucleus // inferred from direct assay /// 0005730 // nucleolus // inferred from direct assay /// 0005737 // cytoplasm // inferred from electronic annotation /// 0045111 // intermediate filament cytoskeleton // inferred from direct assay	0000166 // nucleotide binding // inferred from electronic annotation /// 0004672 // protein kinase activity // inferred from electronic annotation /// 0004674 // protein serine/threonine kinase activity // inferred from electronic annotation /// 0004712 // protein serine/threonine/tyrosine kinase activity // inferred from electronic annotation /// 0004713 // protein tyrosine kinase activity // in…	---
SORBS2	225728_PM_at	75.3723	104.821	93.8317	56.2224	AI659533	sorbin and SH3 domain containing 2		0006606 // protein import into nucleus // inferred from electronic annotation /// 0006606 // protein import into nucleus // non-traceable author statement /// 0006810 // transport // inferred from electronic annotation /// 0006886 // intracellular protein transport // inferred from electronic annotation /// 0015031 // protein transport // inferred from electronic annotation	0005634 // nucleus // non-traceable author statement /// 0005737 // cytoplasm // inferred from electronic annotation /// 0005737 // cytoplasm // inferred from direct assay /// 0005886 // plasma membrane // inferred from electronic annotation /// 0015629 // actin cytoskeleton // traceable author statement /// 0030018 // Z disc // non-traceable author statement /// 0048471 // perinuclear region of …	0005200 // structural constituent of cytoskeleton // traceable author statement /// 0005515 // protein binding // inferred from electronic annotation /// 0005515 // protein binding // inferred from physical interaction /// 0008093 // cytoskeletal adaptor activity // traceable author statement /// 0008270 // zinc ion binding // inferred from electronic annotation /// 0008307 // structural constitu…	---
LOC100996816 /// VPS53	1559108_PM_at	14.7512	20.5109	13.3543	15.9141	BE147896	uncharacterized LOC100996816 /// vacuolar protein sorting 53 homolog (S. cerevisiae)		0006810 // transport // inferred from electronic annotation /// 0015031 // protein transport // inferred from electronic annotation	0000938 // GARP complex // inferred from direct assay /// 0005768 // endosome // inferred from electronic annotation /// 0005794 // Golgi apparatus // inferred from electronic annotation /// 0010008 // endosome membrane // inferred from electronic annotation /// 0016020 // membrane // inferred from electronic annotation	0005515 // protein binding // inferred from physical interaction	---
SYTL2	232914_PM_s_at	424.937	589.931	468.977	344.546	AB046817	synaptotagmin-like 2		0006810 // transport // inferred from electronic annotation /// 0006886 // intracellular protein transport // inferred from electronic annotation /// 0006887 // exocytosis // inferred from direct assay /// 0006904 // vesicle docking involved in exocytosis // inferred from direct assay /// 0010923 // negative regulation of phosphatase activity // inferred from direct assay /// 0016192 // vesicle-m…	0005634 // nucleus // inferred from direct assay /// 0005737 // cytoplasm // inferred from direct assay /// 0005794 // Golgi apparatus // inferred from direct assay /// 0005886 // plasma membrane // inferred from direct assay /// 0008021 // synaptic vesicle // inferred from electronic annotation /// 0016020 // membrane // inferred from sequence or structural similarity /// 0019897 // extrinsic to…	0001786 // phosphatidylserine binding // inferred from mutant phenotype /// 0005215 // transporter activity // inferred from electronic annotation /// 0005515 // protein binding // inferred from physical interaction /// 0005546 // phosphatidylinositol-4,5-bisphosphate binding // inferred from mutant phenotype /// 0008270 // zinc ion binding // inferred from electronic annotation /// 0017137 // Ra…	---
NR2F1-AS1	1556695_PM_a_at	8.33968	11.5754	8.4509	7.32576	AK095719	NR2F1 antisense RNA 1		---	---	---	---
FGFR1	226705_PM_at	110.935	153.897	130.572	80.6718	BE467261	fibroblast growth factor receptor 1		0000122 // negative regulation of transcription from RNA polymerase II promoter // inferred from electronic annotation /// 0000165 // MAPK cascade // traceable author statement /// 0001501 // skeletal system development // traceable author statement /// 0001525 // angiogenesis // inferred from electronic annotation /// 0001657 // ureteric bud development // inferred from electronic annotation ///…	0005576 // extracellular region // non-traceable author statement /// 0005634 // nucleus // inferred from electronic annotation /// 0005737 // cytoplasm // inferred from electronic annotation /// 0005829 // cytosol // inferred from electronic annotation /// 0005886 // plasma membrane // inferred from direct assay /// 0005886 // plasma membrane // traceable author statement /// 0005887 // integral…	0000166 // nucleotide binding // inferred from electronic annotation /// 0001948 // glycoprotein binding // inferred from electronic annotation /// 0004672 // protein kinase activity // inferred from electronic annotation /// 0004713 // protein tyrosine kinase activity // inferred from direct assay /// 0004714 // transmembrane receptor protein tyrosine kinase activity // inferred from electronic …	---
HRH3	221663_PM_x_at	14.7707	20.49	21.0094	20.5347	AB045369	histamine receptor H3		0001505 // regulation of neurotransmitter levels // inferred from electronic annotation /// 0007165 // signal transduction // inferred from electronic annotation /// 0007186 // G-protein coupled receptor signaling pathway // inferred from electronic annotation /// 0007187 // G-protein coupled receptor signaling pathway, coupled to cyclic nucleotide second messenger // traceable author statement /…	0005886 // plasma membrane // traceable author statement /// 0005887 // integral to plasma membrane // traceable author statement /// 0016020 // membrane // inferred from electronic annotation /// 0016021 // integral to membrane // inferred from electronic annotation	0004871 // signal transducer activity // inferred from electronic annotation /// 0004930 // G-protein coupled receptor activity // inferred from electronic annotation /// 0004969 // histamine receptor activity // inferred from electronic annotation	GPCRDB_Class_A_Rhodopsin-like // GenMAPP
LPAR1	204036_PM_at	43.8096	60.7578	62.5346	37.7992	AW269335	lysophosphatidic acid receptor 1		0000187 // activation of MAPK activity // inferred from electronic annotation /// 0007165 // signal transduction // inferred from electronic annotation /// 0007186 // G-protein coupled receptor signaling pathway // traceable author statement /// 0007202 // activation of phospholipase C activity // traceable author statement /// 0007204 // elevation of cytosolic calcium ion concentration // tracea…	0005737 // cytoplasm // inferred from electronic annotation /// 0005886 // plasma membrane // traceable author statement /// 0005887 // integral to plasma membrane // traceable author statement /// 0009986 // cell surface // inferred from direct assay /// 0016020 // membrane // inferred from electronic annotation /// 0016021 // integral to membrane // inferred from electronic annotation /// 00301…	0001965 // G-protein alpha-subunit binding // inferred from electronic annotation /// 0004871 // signal transducer activity // inferred from electronic annotation /// 0004930 // G-protein coupled receptor activity // traceable author statement /// 0005515 // protein binding // inferred from physical interaction /// 0005543 // phospholipid binding // inferred from electronic annotation /// 0030165…	Small_ligand_GPCRs // GenMAPP /// Smooth_muscle_contraction // GenMAPP
UCKL1	232675_PM_s_at	13.1281	18.2037	14.061	15.8844	BG149850	uridine-cytidine kinase 1-like 1		0006222 // UMP biosynthetic process // inferred from electronic annotation /// 0008152 // metabolic process // inferred from electronic annotation /// 0016310 // phosphorylation // inferred from electronic annotation /// 0019048 // virus-host interaction // inferred from electronic annotation /// 0044206 // UMP salvage // inferred from electronic annotation /// 0044211 // CTP salvage // inferred …	0005634 // nucleus // inferred from electronic annotation /// 0005737 // cytoplasm // inferred from electronic annotation /// 0005783 // endoplasmic reticulum // inferred from direct assay	0000166 // nucleotide binding // inferred from electronic annotation /// 0004849 // uridine kinase activity // inferred from electronic annotation /// 0005515 // protein binding // inferred from physical interaction /// 0005524 // ATP binding // inferred from electronic annotation /// 0016301 // kinase activity // inferred from electronic annotation /// 0016740 // transferase activity // inferred…	---
MRVI1	226047_PM_at	85.7558	118.877	69.7665	85.3436	N66571	murine retrovirus integration site 1 homolog		0007596 // blood coagulation // traceable author statement	0005737 // cytoplasm // inferred from electronic annotation /// 0005789 // endoplasmic reticulum membrane // traceable author statement /// 0016020 // membrane // inferred from electronic annotation /// 0016021 // integral to membrane // inferred from electronic annotation /// 0016529 // sarcoplasmic reticulum // inferred from electronic annotation /// 0031095 // platelet dense tubular network me…	0005515 // protein binding // inferred from physical interaction	---
RDH10	226021_PM_at	382.758	530.539	448.687	103.183	AW150720	retinol dehydrogenase 10 (all-trans)		0001523 // retinoid metabolic process // traceable author statement /// 0001656 // metanephros development // inferred from electronic annotation /// 0001701 // in utero embryonic development // inferred from electronic annotation /// 0002138 // retinoic acid biosynthetic process // inferred from electronic annotation /// 0007601 // visual perception // inferred from direct assay /// 0007603 // p…	0005634 // nucleus // inferred from direct assay /// 0005737 // cytoplasm // inferred from direct assay /// 0005783 // endoplasmic reticulum // inferred from electronic annotation /// 0005789 // endoplasmic reticulum membrane // traceable author statement /// 0016020 // membrane // inferred from electronic annotation /// 0016021 // integral to membrane // inferred from direct assay /// 0031090 //…	0000166 // nucleotide binding // inferred from electronic annotation /// 0004745 // retinol dehydrogenase activity // inferred from direct assay /// 0016491 // oxidoreductase activity // inferred from electronic annotation /// 0052650 // NADP-retinol dehydrogenase activity // inferred from electronic annotation	---
ABHD2	225337_PM_at	537.183	744.557	787.788	472.39	AI346910	abhydrolase domain containing 2		0009611 // response to wounding // inferred from electronic annotation /// 0030336 // negative regulation of cell migration // inferred from electronic annotation	0016020 // membrane // inferred from electronic annotation /// 0016021 // integral to membrane // non-traceable author statement	0004091 // carboxylesterase activity // inferred from electronic annotation /// 0016787 // hydrolase activity // inferred from electronic annotation	---
CHST11	219634_PM_at	29.972	41.532	59.9359	32.3428	NM_018413	carbohydrate (chondroitin 4) sulfotransferase 11		0002063 // chondrocyte development // inferred from electronic annotation /// 0005975 // carbohydrate metabolic process // traceable author statement /// 0007585 // respiratory gaseous exchange // inferred from electronic annotation /// 0009791 // post-embryonic development // inferred from electronic annotation /// 0016051 // carbohydrate biosynthetic process // inferred from electronic annotati…	0000139 // Golgi membrane // traceable author statement /// 0005794 // Golgi apparatus // inferred from electronic annotation /// 0016020 // membrane // inferred from electronic annotation /// 0016021 // integral to membrane // non-traceable author statement	0001537 // N-acetylgalactosamine 4-O-sulfotransferase activity // inferred from direct assay /// 0008146 // sulfotransferase activity // inferred from electronic annotation /// 0016740 // transferase activity // inferred from electronic annotation /// 0047756 // chondroitin 4-sulfotransferase activity // inferred from direct assay /// 0050659 // N-acetylgalactosamine 4-sulfate 6-O-sulfotransferas…	---
TRAF3	221571_PM_at	104.456	144.739	372.496	304.509	AI721219	TNF receptor-associated factor 3		0001817 // regulation of cytokine production // inferred from sequence or structural similarity /// 0002224 // toll-like receptor signaling pathway // inferred from sequence or structural similarity /// 0002224 // toll-like receptor signaling pathway // traceable author statement /// 0002756 // MyD88-independent toll-like receptor signaling pathway // traceable author statement /// 0006915 // apo…	0005737 // cytoplasm // inferred from electronic annotation /// 0005739 // mitochondrion // inferred from electronic annotation /// 0005768 // endosome // inferred from electronic annotation /// 0005829 // cytosol // traceable author statement /// 0009898 // internal side of plasma membrane // inferred from sequence or structural similarity /// 0035631 // CD40 receptor complex // inferred from se…	0004842 // ubiquitin-protein ligase activity // traceable author statement /// 0004871 // signal transducer activity // traceable author statement /// 0005515 // protein binding // inferred from physical interaction /// 0008270 // zinc ion binding // inferred from electronic annotation /// 0016874 // ligase activity // inferred from electronic annotation /// 0019901 // protein kinase binding // i…	Apoptosis // GenMAPP /// Apoptosis_KEGG // GenMAPP
ARHGDIA	201167_PM_x_at	24.2428	33.5914	31.9288	27.507	D13989	Rho GDP dissociation inhibitor (GDI) alpha		0006928 // cellular component movement // traceable author statement /// 0007162 // negative regulation of cell adhesion // traceable author statement /// 0007264 // small GTPase mediated signal transduction // traceable author statement /// 0007266 // Rho protein signal transduction // inferred from electronic annotation /// 0032880 // regulation of protein localization // inferred from electron…	0001772 // immunological synapse // inferred from electronic annotation /// 0005737 // cytoplasm // inferred from electronic annotation /// 0005829 // cytosol // traceable author statement /// 0005856 // cytoskeleton // traceable author statement	0005094 // Rho GDP-dissociation inhibitor activity // inferred from electronic annotation /// 0005096 // GTPase activator activity // inferred from electronic annotation /// 0005515 // protein binding // inferred from physical interaction	---
PLEKHJ1	218290_PM_at	49.8156	69.013	47.5347	70.3163	NM_018049	pleckstrin homology domain containing, family J member 1		---	---	0005515 // protein binding // inferred from electronic annotation /// 0005543 // phospholipid binding // inferred from electronic annotation	---
---	233435_PM_at	8.81158	12.2011	11.1391	9.5303	AK024470	---		---	---	---	---
MECOM	226420_PM_at	182.601	252.838	103.633	186.614	BG261252	MDS1 and EVI1 complex locus		0001701 // in utero embryonic development // inferred from electronic annotation /// 0001780 // neutrophil homeostasis // inferred from electronic annotation /// 0006351 // transcription, DNA-dependent // inferred from electronic annotation /// 0006355 // regulation of transcription, DNA-dependent // traceable author statement /// 0006915 // apoptotic process // inferred from electronic annotatio…	0000118 // histone deacetylase complex // inferred from direct assay /// 0005622 // intracellular // inferred from electronic annotation /// 0005634 // nucleus // inferred from direct assay /// 0016607 // nuclear speck // inferred from direct assay	0003676 // nucleic acid binding // inferred from electronic annotation /// 0003677 // DNA binding // inferred from sequence or structural similarity /// 0003700 // sequence-specific DNA binding transcription factor activity // inferred from direct assay /// 0003700 // sequence-specific DNA binding transcription factor activity // traceable author statement /// 0005515 // protein binding // inferr…	---
B9D2	219766_PM_at	9.08484	12.5785	12.8817	9.18996	NM_030578	B9 protein domain 2		0000087 // M phase of mitotic cell cycle // traceable author statement /// 0000236 // mitotic prometaphase // traceable author statement /// 0000278 // mitotic cell cycle // traceable author statement /// 0030030 // cell projection organization // inferred from electronic annotation /// 0042384 // cilium assembly // inferred from sequence or structural similarity	0005634 // nucleus // inferred from electronic annotation /// 0005737 // cytoplasm // inferred from electronic annotation /// 0005813 // centrosome // inferred from direct assay /// 0005829 // cytosol // traceable author statement /// 0005856 // cytoskeleton // inferred from electronic annotation /// 0005929 // cilium // inferred from electronic annotation /// 0005932 // microtubule basal body //…	0005515 // protein binding // inferred from electronic annotation /// 0005515 // protein binding // inferred from physical interaction /// 0043015 // gamma-tubulin binding // inferred from sequence or structural similarity	---
SBF1	222084_PM_s_at	4.84342	6.70216	5.48985	5.62527	AI333707	SET binding factor 1		0006470 // protein dephosphorylation // traceable author statement /// 0007283 // spermatogenesis // inferred from electronic annotation	0005634 // nucleus // inferred from electronic annotation /// 0016021 // integral to membrane // traceable author statement	0005543 // phospholipid binding // inferred from electronic annotation /// 0008138 // protein tyrosine/serine/threonine phosphatase activity // traceable author statement /// 0017112 // Rab guanyl-nucleotide exchange factor activity // inferred from direct assay	---
NR2F2-AS1	232878_PM_at	17.0197	23.546	18.4687	16.1258	AU143891	NR2F2 antisense RNA 1		---	---	---	---
UBE3D	227790_PM_at	32.6746	45.1793	41.7822	34.8547	AV692609	ubiquitin protein ligase E3D		0016567 // protein ubiquitination // inferred from electronic annotation	0005737 // cytoplasm // inferred from electronic annotation	0016874 // ligase activity // inferred from electronic annotation	---
FGFR1	211535_PM_s_at	164.027	226.675	201.617	145.986	M60485	fibroblast growth factor receptor 1		0000122 // negative regulation of transcription from RNA polymerase II promoter // inferred from electronic annotation /// 0000165 // MAPK cascade // traceable author statement /// 0001501 // skeletal system development // traceable author statement /// 0001525 // angiogenesis // inferred from electronic annotation /// 0001657 // ureteric bud development // inferred from electronic annotation ///…	0005576 // extracellular region // non-traceable author statement /// 0005634 // nucleus // inferred from electronic annotation /// 0005737 // cytoplasm // inferred from electronic annotation /// 0005829 // cytosol // inferred from electronic annotation /// 0005886 // plasma membrane // inferred from direct assay /// 0005886 // plasma membrane // traceable author statement /// 0005887 // integral…	0000166 // nucleotide binding // inferred from electronic annotation /// 0001948 // glycoprotein binding // inferred from electronic annotation /// 0004672 // protein kinase activity // inferred from electronic annotation /// 0004713 // protein tyrosine kinase activity // inferred from direct assay /// 0004714 // transmembrane receptor protein tyrosine kinase activity // inferred from electronic …	---
---	231315_PM_at	31.2594	43.1844	33.061	26.2446	AI807728	---		---	---	---	---
OTTHUMG00000166278 /// RP1-305G21.1	234784_PM_at	5.35308	7.39242	6.97609	5.7138	AL133399	NULL /// NULL		---	---	---	---
ABAT	209459_PM_s_at	94.3583	130.302	127.017	53.7187	AF237813	4-aminobutyrate aminotransferase		0001666 // response to hypoxia // inferred from electronic annotation /// 0007268 // synaptic transmission // traceable author statement /// 0007269 // neurotransmitter secretion // traceable author statement /// 0007610 // behavior // non-traceable author statement /// 0007620 // copulation // inferred from electronic annotation /// 0007626 // locomotory behavior // inferred from electronic anno…	0005739 // mitochondrion // inferred from direct assay /// 0005739 // mitochondrion // inferred from sequence or structural similarity /// 0005759 // mitochondrial matrix // traceable author statement /// 0032144 // 4-aminobutyrate transaminase complex // inferred from direct assay /// 0043005 // neuron projection // inferred from electronic annotation	0003824 // catalytic activity // inferred from electronic annotation /// 0003867 // 4-aminobutyrate transaminase activity // inferred from direct assay /// 0003867 // 4-aminobutyrate transaminase activity // traceable author statement /// 0008483 // transaminase activity // inferred from electronic annotation /// 0016740 // transferase activity // inferred from electronic annotation /// 0030170 /…	---
C1orf198	223063_PM_at	384.498	530.835	391.783	364.683	BC004870	chromosome 1 open reading frame 198		---	0005737 // cytoplasm // inferred from electronic annotation	---	---
CLEC16A	231221_PM_at	6.4746	8.9379	6.94759	7.54216	AI553936	C-type lectin domain family 16, member A		---	---	---	---
SORBS2	1558815_PM_at	8.07386	11.1413	8.78098	8.8103	BC035329	sorbin and SH3 domain containing 2		---	0005634 // nucleus // non-traceable author statement /// 0005737 // cytoplasm // inferred from electronic annotation /// 0005886 // plasma membrane // inferred from electronic annotation /// 0015629 // actin cytoskeleton // traceable author statement /// 0030018 // Z disc // non-traceable author statement /// 0048471 // perinuclear region of cytoplasm // inferred from electronic annotation	0005200 // structural constituent of cytoskeleton // traceable author statement /// 0005515 // protein binding // inferred from physical interaction /// 0008093 // cytoskeletal adaptor activity // traceable author statement /// 0008270 // zinc ion binding // inferred from electronic annotation /// 0008307 // structural constituent of muscle // traceable author statement /// 0019904 // protein dom…	---
PAX6	205646_PM_s_at	92.5499	127.708	113.923	69.8584	NM_000280	paired box 6		0001568 // blood vessel development // inferred from mutant phenotype /// 0001654 // eye development // traceable author statement /// 0001709 // cell fate determination // inferred from electronic annotation /// 0001764 // neuron migration // inferred from electronic annotation /// 0002052 // positive regulation of neuroblast proliferation // inferred from electronic annotation /// 0002088 // le…	0000790 // nuclear chromatin // inferred from direct assay /// 0005622 // intracellular // inferred from electronic annotation /// 0005634 // nucleus // inferred from direct assay /// 0005730 // nucleolus // inferred from direct assay /// 0005737 // cytoplasm // inferred from direct assay /// 0044424 // intracellular part // inferred from electronic annotation	0000979 // RNA polymerase II core promoter sequence-specific DNA binding // inferred from direct assay /// 0000981 // sequence-specific DNA binding RNA polymerase II transcription factor activity // inferred from direct assay /// 0003677 // DNA binding // traceable author statement /// 0003680 // AT DNA binding // inferred from electronic annotation /// 0003690 // double-stranded DNA binding // i…	---
SERPINB2	204614_PM_at	15.01	20.7058	20.36	20.805	NM_002575	serpin peptidase inhibitor, clade B (ovalbumin), member 2		0007596 // blood coagulation // traceable author statement /// 0010466 // negative regulation of peptidase activity // inferred from electronic annotation /// 0010951 // negative regulation of endopeptidase activity // not recorded /// 0030162 // regulation of proteolysis // not recorded /// 0042060 // wound healing // inferred from electronic annotation /// 0042730 // fibrinolysis // traceable a…	0005576 // extracellular region // traceable author statement /// 0005615 // extracellular space // inferred from electronic annotation /// 0005737 // cytoplasm // inferred from electronic annotation /// 0005886 // plasma membrane // traceable author statement	0004867 // serine-type endopeptidase inhibitor activity // not recorded /// 0030414 // peptidase inhibitor activity // inferred from electronic annotation	Blood_Clotting_Cascade // GenMAPP
FAT1	201579_PM_at	1061.01	1462.74	1429.18	1010.71	NM_005245	FAT atypical cadherin 1		0007015 // actin filament organization // inferred from sequence or structural similarity /// 0007155 // cell adhesion // traceable author statement /// 0007156 // homophilic cell adhesion // inferred from electronic annotation /// 0007163 // establishment or maintenance of cell polarity // inferred from sequence or structural similarity /// 0007267 // cell-cell signaling // traceable author stat…	0005634 // nucleus // inferred from direct assay /// 0005737 // cytoplasm // inferred from electronic annotation /// 0005886 // plasma membrane // inferred from direct assay /// 0005887 // integral to plasma membrane // traceable author statement /// 0005911 // cell-cell junction // inferred from direct assay /// 0016020 // membrane // inferred from electronic annotation /// 0016021 // integral t…	0005509 // calcium ion binding // inferred from electronic annotation /// 0005515 // protein binding // inferred from physical interaction	---
FAM13A-AS1	1558711_PM_at	16.2197	22.3595	18.1418	19.1437	AI537367	FAM13A antisense RNA 1		---	---	---	---
SYT1	203998_PM_s_at	110.335	152.053	102.469	68.5276	AV723167	synaptotagmin I		0005513 // detection of calcium ion // traceable author statement /// 0006810 // transport // inferred from electronic annotation /// 0007268 // synaptic transmission // traceable author statement /// 0007269 // neurotransmitter secretion // traceable author statement /// 0014047 // glutamate secretion // traceable author statement /// 0016079 // synaptic vesicle exocytosis // inferred from elect…	0005737 // cytoplasm // inferred from electronic annotation /// 0005886 // plasma membrane // traceable author statement /// 0008021 // synaptic vesicle // traceable author statement /// 0016020 // membrane // inferred from electronic annotation /// 0016021 // integral to membrane // inferred from electronic annotation /// 0030054 // cell junction // inferred from electronic annotation /// 003014…	0005215 // transporter activity // inferred from electronic annotation /// 0005509 // calcium ion binding // inferred from electronic annotation /// 0005515 // protein binding // inferred from physical interaction /// 0005516 // calmodulin binding // inferred from electronic annotation /// 0005543 // phospholipid binding // traceable author statement /// 0005544 // calcium-dependent phospholipid …	---
SYPL2	230611_PM_at	11.1355	15.344	13.3316	11.3154	AW271199	synaptophysin-like 2		0006810 // transport // inferred from electronic annotation /// 0006874 // cellular calcium ion homeostasis // inferred from electronic annotation	0008021 // synaptic vesicle // inferred from electronic annotation /// 0016020 // membrane // inferred from electronic annotation /// 0016021 // integral to membrane // inferred from electronic annotation	0005215 // transporter activity // inferred from electronic annotation	---
DDIT4L	228057_PM_at	15.948	21.9684	12.7232	12.4308	AA528140	DNA-damage-inducible transcript 4-like		0009968 // negative regulation of signal transduction // inferred from electronic annotation	0005737 // cytoplasm // inferred from sequence or structural similarity	---	---
DYNLL2	229106_PM_at	71.4877	98.4645	98.648	97.8182	AA401429	dynein, light chain, LC8-type 2		0006810 // transport // inferred from electronic annotation /// 0006915 // apoptotic process // traceable author statement /// 0007017 // microtubule-based process // inferred from electronic annotation /// 0008039 // synaptic target recognition // inferred from electronic annotation /// 0019886 // antigen processing and presentation of exogenous peptide antigen via MHC class II // traceable auth…	0005737 // cytoplasm // inferred from electronic annotation /// 0005813 // centrosome // inferred from direct assay /// 0005829 // cytosol // traceable author statement /// 0005856 // cytoskeleton // inferred from electronic annotation /// 0005874 // microtubule // inferred from electronic annotation /// 0005875 // microtubule associated complex // inferred from electronic annotation /// 0005886 …	0003774 // motor activity // inferred from electronic annotation /// 0005515 // protein binding // inferred from electronic annotation /// 0008092 // cytoskeletal protein binding // inferred from electronic annotation	---
---	215284_PM_at	5.66544	7.79906	7.21093	6.26546	AF070575	---		---	---	---	---
TSHR	215443_PM_at	9.92697	13.6645	8.54981	7.02428	BE740743	thyroid stimulating hormone receptor		0007165 // signal transduction // inferred from electronic annotation /// 0007186 // G-protein coupled receptor signaling pathway // traceable author statement /// 0007187 // G-protein coupled receptor signaling pathway, coupled to cyclic nucleotide second messenger // traceable author statement /// 0007189 // adenylate cyclase-activating G-protein coupled receptor signaling pathway // inferred f…	0005886 // plasma membrane // traceable author statement /// 0005887 // integral to plasma membrane // traceable author statement /// 0016020 // membrane // inferred from electronic annotation /// 0016021 // integral to membrane // inferred from electronic annotation	0004871 // signal transducer activity // inferred from electronic annotation /// 0004930 // G-protein coupled receptor activity // inferred from electronic annotation /// 0004996 // thyroid-stimulating hormone receptor activity // traceable author statement /// 0005515 // protein binding // inferred from physical interaction /// 0016500 // protein-hormone receptor activity // inferred from electr…	GPCRDB_Other // GenMAPP /// Peptide_GPCRs // GenMAPP
MEX3A	227512_PM_at	37.0273	50.9607	54.6944	56.1429	AW248508	mex-3 homolog A (C. elegans)		---	0000932 // cytoplasmic mRNA processing body // inferred from electronic annotation /// 0005634 // nucleus // inferred from electronic annotation /// 0005737 // cytoplasm // inferred from electronic annotation	0003723 // RNA binding // inferred from electronic annotation /// 0008270 // zinc ion binding // inferred from electronic annotation /// 0046872 // metal ion binding // inferred from electronic annotation	---
LTBR	1559458_PM_at	7.10136	9.77207	7.98026	8.06942	L04489	lymphotoxin beta receptor (TNFR superfamily, member 3)		0006915 // apoptotic process // inferred from electronic annotation /// 0007165 // signal transduction // traceable author statement /// 0019048 // virus-host interaction // inferred from electronic annotation /// 0043123 // positive regulation of I-kappaB kinase/NF-kappaB cascade // inferred from expression pattern /// 0046330 // positive regulation of JNK cascade // inferred from mutant phenoty…	0016020 // membrane // inferred from electronic annotation /// 0016021 // integral to membrane // inferred from electronic annotation	0005515 // protein binding // inferred from physical interaction /// 0031625 // ubiquitin protein ligase binding // inferred from physical interaction /// 0042802 // identical protein binding // inferred from physical interaction	---
LINC00092	1562733_PM_at	16.0868	22.1261	16.2152	19.5188	BC043559	long intergenic non-protein coding RNA 92		---	---	---	---
---	1570372_PM_at	6.9072	9.49329	8.40483	6.82691	BG721449	---		---	---	---	---
EBF3	1559796_PM_at	9.15774	12.5834	10.2125	9.82639	AK097335	early B-cell factor 3		0006351 // transcription, DNA-dependent // inferred from electronic annotation /// 0006355 // regulation of transcription, DNA-dependent // inferred from electronic annotation /// 0007275 // multicellular organismal development // inferred from electronic annotation /// 0045893 // positive regulation of transcription, DNA-dependent // inferred from electronic annotation	0005634 // nucleus // inferred from electronic annotation	0003677 // DNA binding // inferred from electronic annotation /// 0046872 // metal ion binding // inferred from electronic annotation /// 0046983 // protein dimerization activity // inferred from electronic annotation	---
AOAH	205639_PM_at	13.1758	18.1033	14.5839	13.7179	NM_001637	acyloxyacyl hydrolase (neutrophil)		0006629 // lipid metabolic process // traceable author statement /// 0006954 // inflammatory response // traceable author statement /// 0008653 // lipopolysaccharide metabolic process // inferred from electronic annotation /// 0050728 // negative regulation of inflammatory response // inferred from electronic annotation	0005576 // extracellular region // inferred from electronic annotation	0003824 // catalytic activity // traceable author statement /// 0004465 // lipoprotein lipase activity // traceable author statement /// 0016787 // hydrolase activity // inferred from electronic annotation /// 0016788 // hydrolase activity, acting on ester bonds // inferred from electronic annotation /// 0050528 // acyloxyacyl hydrolase activity // inferred from electronic annotation	---
ARRDC3	224797_PM_at	90.4546	124.224	97.0036	54.6417	AB037797	arrestin domain containing 3		0001659 // temperature homeostasis // inferred from electronic annotation /// 0031651 // negative regulation of heat generation // inferred from electronic annotation /// 0044252 // negative regulation of multicellular organismal metabolic process // inferred from electronic annotation /// 0051443 // positive regulation of ubiquitin-protein ligase activity // inferred from physical interaction //…	0005737 // cytoplasm // inferred from electronic annotation /// 0005768 // endosome // inferred from direct assay /// 0005886 // plasma membrane // inferred from direct assay	0005515 // protein binding // inferred from physical interaction /// 0031699 // beta-3 adrenergic receptor binding // inferred from direct assay	---
SRGAP2	1556203_PM_a_at	61.6444	84.6504	59.1675	39.5435	AI263819	SLIT-ROBO Rho GTPase activating protein 2		0003363 // lamellipodium assembly involved in ameboidal cell migration // inferred from mutant phenotype /// 0007264 // small GTPase mediated signal transduction // traceable author statement /// 0007411 // axon guidance // traceable author statement /// 0008283 // cell proliferation // inferred from mutant phenotype /// 0021816 // extension of a leading process involved in cell motility in cereb…	0005634 // nucleus // inferred from electronic annotation /// 0005829 // cytosol // inferred from sequence or structural similarity /// 0005829 // cytosol // traceable author statement /// 0005886 // plasma membrane // inferred from direct assay /// 0014069 // postsynaptic density // inferred from sequence or structural similarity /// 0030027 // lamellipodium // inferred from direct assay /// 003…	0005515 // protein binding // inferred from physical interaction /// 0030675 // Rac GTPase activator activity // inferred from direct assay /// 0030675 // Rac GTPase activator activity // inferred from mutant phenotype /// 0042803 // protein homodimerization activity // inferred from direct assay /// 0048365 // Rac GTPase binding // inferred from direct assay	---
PPFIA3	215280_PM_s_at	7.44891	10.2268	10.6973	10.8914	AK023850	protein tyrosine phosphatase, receptor type, f polypeptide (PTPRF), interacting protein (liprin), alpha 3		---	0005737 // cytoplasm // inferred from electronic annotation /// 0009986 // cell surface // inferred from electronic annotation	0005515 // protein binding // inferred from physical interaction	---
GADD45B	209305_PM_s_at	60.8407	83.4893	80.2017	34.1877	AF078077	growth arrest and DNA-damage-inducible, beta		0000185 // activation of MAPKKK activity // traceable author statement /// 0000186 // activation of MAPKK activity // inferred from electronic annotation /// 0006469 // negative regulation of protein kinase activity // inferred from electronic annotation /// 0006915 // apoptotic process // inferred from electronic annotation /// 0006950 // response to stress // inferred from electronic annotation…	0005634 // nucleus // inferred from electronic annotation	0005515 // protein binding // inferred from electronic annotation /// 0005515 // protein binding // inferred from physical interaction	---
IGFL2	231148_PM_at	13.0021	17.8355	26.9078	12.2651	AI806131	IGF-like family member 2		---	0005576 // extracellular region // inferred from electronic annotation	---	---
C1GALT1	226105_PM_at	38.9557	53.4334	36.6932	35.5218	AI672489	core 1 synthase, glycoprotein-N-acetylgalactosamine 3-beta-galactosyltransferase, 1		0001525 // angiogenesis // inferred from mutant phenotype /// 0001822 // kidney development // inferred from mutant phenotype /// 0006486 // protein glycosylation // inferred from electronic annotation /// 0007275 // multicellular organismal development // inferred from electronic annotation /// 0016266 // O-glycan processing // traceable author statement /// 0030154 // cell differentiation // in…	0000139 // Golgi membrane // traceable author statement /// 0016020 // membrane // inferred from electronic annotation /// 0016021 // integral to membrane // inferred from direct assay	0005515 // protein binding // inferred from physical interaction /// 0008378 // galactosyltransferase activity // inferred from electronic annotation /// 0016263 // glycoprotein-N-acetylgalactosamine 3-beta-galactosyltransferase activity // inferred from direct assay /// 0016740 // transferase activity // inferred from electronic annotation /// 0016757 // transferase activity, transferring glycos…	---
AKAP12	231067_PM_s_at	16.5854	22.7396	28.2582	17.2061	BF114967	A kinase (PRKA) anchor protein 12		0006605 // protein targeting // inferred from electronic annotation /// 0007186 // G-protein coupled receptor signaling pathway // traceable author statement /// 0010739 // positive regulation of protein kinase A signaling cascade // inferred from mutant phenotype /// 0030819 // positive regulation of cAMP biosynthetic process // inferred from mutant phenotype	0005737 // cytoplasm // inferred from direct assay /// 0005856 // cytoskeleton // inferred from electronic annotation /// 0005886 // plasma membrane // inferred from direct assay /// 0005938 // cell cortex // inferred from electronic annotation	0005515 // protein binding // inferred from physical interaction /// 0008179 // adenylate cyclase binding // inferred from physical interaction /// 0051018 // protein kinase A binding // traceable author statement	G_Protein_Signaling // GenMAPP
SECISBP2L	212451_PM_at	55.0991	75.5284	42.9144	35.7143	N52532	SECIS binding protein 2-like		---	---	---	---
INHBA	210511_PM_s_at	232.058	318.087	727.883	199.932	M13436	inhibin, beta A		0000082 // G1/S transition of mitotic cell cycle // inferred from direct assay /// 0001541 // ovarian follicle development // inferred from genetic interaction /// 0001541 // ovarian follicle development // non-traceable author statement /// 0001707 // mesoderm formation // inferred from electronic annotation /// 0001942 // hair follicle development // inferred from genetic interaction /// 000224…	0005576 // extracellular region // inferred from direct assay /// 0005576 // extracellular region // traceable author statement /// 0043509 // activin A complex // inferred from direct assay /// 0043512 // inhibin A complex // inferred from direct assay	0005102 // receptor binding // inferred from electronic annotation /// 0005125 // cytokine activity // inferred from direct assay /// 0005179 // hormone activity // traceable author statement /// 0005515 // protein binding // inferred from physical interaction /// 0008083 // growth factor activity // traceable author statement /// 0017046 // peptide hormone binding // inferred from physical inter…	TGF_Beta_Signaling_Pathway // GenMAPP
APBB2	213419_PM_at	61.5127	84.2745	77.7226	61.3931	U62325	amyloid beta (A4) precursor protein-binding, family B, member 2		0001764 // neuron migration // inferred from electronic annotation /// 0006355 // regulation of transcription, DNA-dependent // inferred from sequence or structural similarity /// 0007050 // cell cycle arrest // inferred from sequence or structural similarity /// 0007411 // axon guidance // inferred from electronic annotation /// 0030198 // extracellular matrix organization // inferred from elect…	0005634 // nucleus // inferred from sequence or structural similarity /// 0005737 // cytoplasm // inferred from electronic annotation /// 0016020 // membrane // non-traceable author statement /// 0030027 // lamellipodium // inferred from sequence or structural similarity /// 0030426 // growth cone // inferred from sequence or structural similarity /// 0045202 // synapse // inferred from sequence …	0001540 // beta-amyloid binding // inferred from sequence or structural similarity /// 0005515 // protein binding // inferred from physical interaction /// 0008134 // transcription factor binding // inferred from sequence or structural similarity	---
C10orf137	208115_PM_x_at	10.9426	14.9849	13.5961	12.4446	NM_030897	chromosome 10 open reading frame 137		0006351 // transcription, DNA-dependent // inferred from electronic annotation /// 0006355 // regulation of transcription, DNA-dependent // inferred from electronic annotation	0005634 // nucleus // inferred from electronic annotation	---	---
GSE1	232988_PM_at	8.13705	11.1413	8.78169	10.2883	AK025308	Gse1 coiled-coil protein		---	---	0005515 // protein binding // inferred from physical interaction	---
OTTHUMG00000150932 /// RP1-101G11.2	217337_PM_at	8.90498	12.1919	9.36462	9.92567	AL021877	NULL /// NULL		---	---	---	---
RGL3	228877_PM_at	15.1789	20.7783	18.9334	22.3075	AI379517	ral guanine nucleotide dissociation stimulator-like 3		0007165 // signal transduction // inferred from electronic annotation /// 0007264 // small GTPase mediated signal transduction // inferred from electronic annotation /// 0051056 // regulation of small GTPase mediated signal transduction // inferred from electronic annotation	0005622 // intracellular // inferred from electronic annotation	0005085 // guanyl-nucleotide exchange factor activity // inferred from electronic annotation /// 0008321 // Ral guanyl-nucleotide exchange factor activity // inferred from electronic annotation /// 0017016 // Ras GTPase binding // inferred from electronic annotation	---
NCOA3	209062_PM_x_at	11.4615	15.6897	12.2707	15.2194	AF010227	nuclear receptor coactivator 3		0006351 // transcription, DNA-dependent // inferred from electronic annotation /// 0006355 // regulation of transcription, DNA-dependent // inferred from electronic annotation /// 0007165 // signal transduction // inferred from electronic annotation /// 0010628 // positive regulation of gene expression // inferred from mutant phenotype /// 0016573 // histone acetylation // inferred from direct as…	0005634 // nucleus // inferred from direct assay /// 0005654 // nucleoplasm // traceable author statement /// 0005730 // nucleolus // inferred from direct assay /// 0005737 // cytoplasm // inferred from direct assay /// 0005794 // Golgi apparatus // inferred from electronic annotation	0003682 // chromatin binding // inferred from electronic annotation /// 0003713 // transcription coactivator activity // inferred from direct assay /// 0003713 // transcription coactivator activity // inferred from mutant phenotype /// 0003713 // transcription coactivator activity // non-traceable author statement /// 0004402 // histone acetyltransferase activity // inferred from direct assay ///…	---
ZNF589	210062_PM_s_at	20.1273	27.545	22.6403	22.4992	AF114817	zinc finger protein 589		0006355 // regulation of transcription, DNA-dependent // inferred from electronic annotation	0005622 // intracellular // inferred from electronic annotation /// 0005634 // nucleus // inferred from electronic annotation	0003676 // nucleic acid binding // inferred from electronic annotation /// 0003677 // DNA binding // inferred from electronic annotation /// 0008270 // zinc ion binding // inferred from electronic annotation /// 0046872 // metal ion binding // inferred from electronic annotation	---
PAPPA	228128_PM_x_at	12.8831	17.628	17.0316	13.3046	AI110886	pregnancy-associated plasma protein A, pappalysin 1		0006508 // proteolysis // inferred from electronic annotation /// 0007565 // female pregnancy // non-traceable author statement /// 0030154 // cell differentiation // inferred from electronic annotation /// 0032354 // response to follicle-stimulating hormone stimulus // inferred from electronic annotation /// 0044267 // cellular protein metabolic process // traceable author statement /// 0051384 …	0005576 // extracellular region // inferred from direct assay /// 0005576 // extracellular region // non-traceable author statement /// 0005576 // extracellular region // traceable author statement /// 0005615 // extracellular space // inferred from electronic annotation /// 0016020 // membrane // inferred from electronic annotation	0004175 // endopeptidase activity // inferred from electronic annotation /// 0005515 // protein binding // inferred from electronic annotation /// 0008233 // peptidase activity // inferred from electronic annotation /// 0008237 // metallopeptidase activity // inferred from direct assay /// 0008237 // metallopeptidase activity // non-traceable author statement /// 0008270 // zinc ion binding // no…	---
EPPK1	232164_PM_s_at	17.2144	23.546	22.0191	22.3321	AL137725	epiplakin 1		---	0005737 // cytoplasm // inferred from electronic annotation /// 0005856 // cytoskeleton // non-traceable author statement	0005198 // structural molecule activity // non-traceable author statement	---
LAYN	228080_PM_at	396.585	542.302	517.003	321.002	BE856341	layilin		---	0001726 // ruffle // inferred from sequence or structural similarity /// 0005925 // focal adhesion // inferred from sequence or structural similarity /// 0009986 // cell surface // inferred from sequence or structural similarity /// 0016020 // membrane // inferred from electronic annotation /// 0016021 // integral to membrane // inferred from electronic annotation	0005540 // hyaluronic acid binding // inferred from direct assay /// 0030246 // carbohydrate binding // inferred from electronic annotation	---
PAX6	235795_PM_at	133.467	182.426	161.542	108.208	AW088232	paired box 6		0001568 // blood vessel development // inferred from mutant phenotype /// 0001654 // eye development // traceable author statement /// 0001709 // cell fate determination // inferred from electronic annotation /// 0001764 // neuron migration // inferred from electronic annotation /// 0002052 // positive regulation of neuroblast proliferation // inferred from electronic annotation /// 0002088 // le…	0000790 // nuclear chromatin // inferred from direct assay /// 0005622 // intracellular // inferred from electronic annotation /// 0005634 // nucleus // inferred from direct assay /// 0005730 // nucleolus // inferred from direct assay /// 0005737 // cytoplasm // inferred from direct assay /// 0044424 // intracellular part // inferred from electronic annotation	0000979 // RNA polymerase II core promoter sequence-specific DNA binding // inferred from direct assay /// 0000981 // sequence-specific DNA binding RNA polymerase II transcription factor activity // inferred from direct assay /// 0003677 // DNA binding // traceable author statement /// 0003680 // AT DNA binding // inferred from electronic annotation /// 0003690 // double-stranded DNA binding // i…	---
ZBTB46	227358_PM_at	11.0724	15.1327	15.7175	11.7983	Z39566	zinc finger and BTB domain containing 46		0006351 // transcription, DNA-dependent // inferred from electronic annotation /// 0006355 // regulation of transcription, DNA-dependent // inferred from electronic annotation /// 0030853 // negative regulation of granulocyte differentiation // inferred from electronic annotation /// 0045650 // negative regulation of macrophage differentiation // inferred from electronic annotation /// 0045656 //…	0005622 // intracellular // inferred from electronic annotation /// 0005634 // nucleus // inferred from electronic annotation	0003676 // nucleic acid binding // inferred from electronic annotation /// 0005515 // protein binding // inferred from electronic annotation /// 0008270 // zinc ion binding // inferred from electronic annotation /// 0046872 // metal ion binding // inferred from electronic annotation	---
ETV6	205585_PM_at	15.9457	21.7921	22.3913	20.9531	NM_001987	ets variant 6		0006351 // transcription, DNA-dependent // inferred from electronic annotation /// 0006355 // regulation of transcription, DNA-dependent // inferred from electronic annotation /// 0030154 // cell differentiation // inferred from electronic annotation	0005634 // nucleus // inferred from electronic annotation	0003677 // DNA binding // inferred from electronic annotation /// 0003700 // sequence-specific DNA binding transcription factor activity // inferred from electronic annotation /// 0005515 // protein binding // inferred from physical interaction /// 0019904 // protein domain specific binding // inferred from physical interaction /// 0043565 // sequence-specific DNA binding // inferred from electro…	Circadian_Exercise // GenMAPP
LOC100130872	1569496_PM_s_at	27.009	36.891	33.1056	34.3507	BC030552	uncharacterized LOC100130872		---	---	---	---
SLITRK5	214930_PM_at	111.899	152.772	111.096	120.483	AW449813	SLIT and NTRK-like family, member 5		0007268 // synaptic transmission // inferred from electronic annotation /// 0007409 // axonogenesis // inferred from electronic annotation /// 0007625 // grooming behavior // inferred from electronic annotation /// 0009410 // response to xenobiotic stimulus // inferred from electronic annotation /// 0021756 // striatum development // inferred from electronic annotation /// 0030534 // adult behavi…	0016020 // membrane // inferred from electronic annotation /// 0016021 // integral to membrane // inferred from electronic annotation	0005515 // protein binding // inferred from electronic annotation	---
STXBP2	209367_PM_at	9.24104	12.6149	10.484	10.1493	AB002559	syntaxin binding protein 2		0001909 // leukocyte mediated cytotoxicity // inferred from mutant phenotype /// 0006810 // transport // inferred from electronic annotation /// 0006887 // exocytosis // inferred from electronic annotation /// 0006904 // vesicle docking involved in exocytosis // inferred from electronic annotation /// 0015031 // protein transport // inferred from electronic annotation /// 0016192 // vesicle-media…	0005829 // cytosol // inferred from direct assay /// 0005886 // plasma membrane // inferred from direct assay /// 0016324 // apical plasma membrane // inferred from electronic annotation /// 0031201 // SNARE complex // inferred from direct assay /// 0042581 // specific granule // inferred from direct assay /// 0042582 // azurophil granule // inferred from direct assay /// 0044194 // cytolytic gra…	0005515 // protein binding // inferred from physical interaction /// 0017075 // syntaxin-1 binding // inferred from electronic annotation /// 0030348 // syntaxin-3 binding // inferred from physical interaction	---
MARCKS	213002_PM_at	84.2251	114.891	84.0517	58.2822	AA770596	myristoylated alanine-rich protein kinase C substrate		0006112 // energy reserve metabolic process // traceable author statement /// 0044281 // small molecule metabolic process // traceable author statement /// 0050796 // regulation of insulin secretion // traceable author statement	0005813 // centrosome // inferred from electronic annotation /// 0005886 // plasma membrane // traceable author statement /// 0005938 // cell cortex // inferred from electronic annotation /// 0015629 // actin cytoskeleton // traceable author statement /// 0042585 // germinal vesicle // inferred from electronic annotation	0005080 // protein kinase C binding // inferred from electronic annotation /// 0005516 // calmodulin binding // inferred from electronic annotation /// 0051015 // actin filament binding // traceable author statement	---
ELP3	221094_PM_s_at	19.6929	26.8622	29.6558	26.9405	NM_018091	elongator acetyltransferase complex subunit 3		0006351 // transcription, DNA-dependent // inferred from electronic annotation /// 0006355 // regulation of transcription, DNA-dependent // inferred from electronic annotation /// 0006357 // regulation of transcription from RNA polymerase II promoter // inferred from direct assay /// 0006357 // regulation of transcription from RNA polymerase II promoter // traceable author statement /// 0006368 /…	0005634 // nucleus // inferred from electronic annotation /// 0005730 // nucleolus // inferred from direct assay /// 0005737 // cytoplasm // inferred from direct assay /// 0008023 // transcription elongation factor complex // inferred from direct assay /// 0016591 // DNA-directed RNA polymerase II, holoenzyme // inferred from direct assay /// 0033588 // Elongator holoenzyme complex // inferred fr…	0003677 // DNA binding // inferred from direct assay /// 0003824 // catalytic activity // inferred from electronic annotation /// 0004402 // histone acetyltransferase activity // inferred from electronic annotation /// 0005515 // protein binding // inferred from physical interaction /// 0008080 // N-acetyltransferase activity // inferred from electronic annotation /// 0008607 // phosphorylase kin…	---
RNF146	221430_PM_s_at	26.9809	36.8034	30.0604	26.5252	NM_030963	ring finger protein 146		0016055 // Wnt receptor signaling pathway // inferred from electronic annotation /// 0016567 // protein ubiquitination // inferred from electronic annotation /// 0042787 // protein ubiquitination involved in ubiquitin-dependent protein catabolic process // inferred from mutant phenotype /// 0051865 // protein autoubiquitination // inferred from direct assay /// 0070936 // protein K48-linked ubiqu…	0005634 // nucleus // inferred from electronic annotation /// 0005737 // cytoplasm // inferred from electronic annotation /// 0005829 // cytosol // inferred from direct assay	0004842 // ubiquitin-protein ligase activity // inferred from direct assay /// 0005515 // protein binding // inferred from physical interaction /// 0008270 // zinc ion binding // inferred from electronic annotation /// 0016874 // ligase activity // inferred from electronic annotation /// 0046872 // metal ion binding // inferred from electronic annotation /// 0072572 // poly-ADP-D-ribose binding /…	---
KCNH3	223726_PM_at	13.8199	18.842	16.8928	16.7502	AB022696	potassium voltage-gated channel, subfamily H (eag-related), member 3		0000160 // phosphorelay signal transduction system // inferred from electronic annotation /// 0006355 // regulation of transcription, DNA-dependent // inferred from electronic annotation /// 0006810 // transport // inferred from electronic annotation /// 0006811 // ion transport // inferred from electronic annotation /// 0006813 // potassium ion transport // traceable author statement /// 0007165…	0005886 // plasma membrane // traceable author statement /// 0005887 // integral to plasma membrane // --- /// 0016020 // membrane // inferred from electronic annotation /// 0016021 // integral to membrane // non-traceable author statement	0000155 // phosphorelay sensor kinase activity // inferred from electronic annotation /// 0004871 // signal transducer activity // inferred from electronic annotation /// 0005216 // ion channel activity // inferred from electronic annotation /// 0005244 // voltage-gated ion channel activity // inferred from electronic annotation /// 0005249 // voltage-gated potassium channel activity // traceable…	---
OTOP2	234271_PM_at	10.2344	13.9422	11.4559	12.475	AK000063	otopetrin 2		---	0016021 // integral to membrane // inferred from electronic annotation	---	---
FOXN3-AS1	227887_PM_at	11.8383	16.1272	16.1656	23.8459	AW138940	FOXN3 antisense RNA 1		---	---	---	---
SRGAP1	1554473_PM_at	7.03932	9.58863	8.66201	8.53127	BC029919	SLIT-ROBO Rho GTPase activating protein 1		0007165 // signal transduction // inferred from electronic annotation /// 0007264 // small GTPase mediated signal transduction // traceable author statement /// 0007266 // Rho protein signal transduction // inferred from electronic annotation /// 0007411 // axon guidance // traceable author statement /// 0016477 // cell migration // inferred from electronic annotation /// 0032321 // positive regu…	0005622 // intracellular // inferred from electronic annotation /// 0005829 // cytosol // traceable author statement	0005096 // GTPase activator activity // inferred from electronic annotation /// 0005100 // Rho GTPase activator activity // inferred from electronic annotation /// 0017048 // Rho GTPase binding // inferred from electronic annotation	---
CAMK1	1558556_PM_at	10.3133	14.0467	12.3899	9.14228	AL041824	calcium/calmodulin-dependent protein kinase I		0006468 // protein phosphorylation // inferred from direct assay /// 0006913 // nucleocytoplasmic transport // inferred from electronic annotation /// 0007049 // cell cycle // inferred from electronic annotation /// 0007165 // signal transduction // inferred from electronic annotation /// 0010976 // positive regulation of neuron projection development // inferred from direct assay /// 0032880 // …	0005634 // nucleus // inferred from electronic annotation /// 0005737 // cytoplasm // inferred from electronic annotation	0004683 // calmodulin-dependent protein kinase activity // inferred from sequence or structural similarity /// 0005515 // protein binding // inferred from physical interaction /// 0005516 // calmodulin binding // inferred from electronic annotation /// 0005524 // ATP binding // inferred from electronic annotation	Calcium_regulation_in_cardiac_cells // GenMAPP
---	222335_PM_at	19.3787	26.3912	27.8875	21.9367	BG025063	---		---	---	---	---
SMIM8	213312_PM_at	37.4846	51.0432	44.627	30.0379	NM_020425	small integral membrane protein 8		---	0016020 // membrane // inferred from electronic annotation /// 0016021 // integral to membrane // inferred from electronic annotation	---	---
FOXO3	224889_PM_at	164.78	224.286	202.058	91.5584	BE888885	forkhead box O3		0000122 // negative regulation of transcription from RNA polymerase II promoter // inferred from mutant phenotype /// 0001542 // ovulation from ovarian follicle // not recorded /// 0001544 // initiation of primordial ovarian follicle growth // not recorded /// 0001547 // antral ovarian follicle growth // not recorded /// 0001556 // oocyte maturation // not recorded /// 0006351 // transcription, D…	0005634 // nucleus // inferred from direct assay /// 0005654 // nucleoplasm // traceable author statement /// 0005667 // transcription factor complex // not recorded /// 0005737 // cytoplasm // inferred from direct assay /// 0005829 // cytosol // not recorded /// 0016020 // membrane // inferred from electronic annotation	0003677 // DNA binding // inferred from direct assay /// 0003690 // double-stranded DNA binding // not recorded /// 0003700 // sequence-specific DNA binding transcription factor activity // inferred from direct assay /// 0003705 // RNA polymerase II distal enhancer sequence-specific DNA binding transcription factor activity // not recorded /// 0005515 // protein binding // inferred from physical …	---
WISP1	235821_PM_at	20.587	28.0136	20.6336	14.4261	AI917494	WNT1 inducible signaling pathway protein 1		0001558 // regulation of cell growth // inferred from electronic annotation /// 0007155 // cell adhesion // inferred from electronic annotation /// 0007165 // signal transduction // traceable author statement /// 0007267 // cell-cell signaling // traceable author statement /// 0016055 // Wnt receptor signaling pathway // inferred from electronic annotation	0005576 // extracellular region // inferred from electronic annotation /// 0005615 // extracellular space // non-traceable author statement /// 0005737 // cytoplasm // inferred from direct assay	0005515 // protein binding // inferred from electronic annotation /// 0005520 // insulin-like growth factor binding // inferred from electronic annotation	---
C3orf52	219474_PM_at	56.8813	77.3767	112.916	120.431	NM_024616	chromosome 3 open reading frame 52		---	0005783 // endoplasmic reticulum // inferred from electronic annotation /// 0005789 // endoplasmic reticulum membrane // inferred from electronic annotation /// 0016020 // membrane // inferred from electronic annotation /// 0016021 // integral to membrane // inferred from electronic annotation	---	---
MYADM	224920_PM_x_at	52.2975	71.1347	69.8705	82.3015	AA909044	myeloid-associated differentiation marker		---	0016020 // membrane // inferred from electronic annotation /// 0016021 // integral to membrane // inferred from electronic annotation	---	---
RNF144A-AS1	1556797_PM_at	21.6113	29.3952	21.1958	23.0446	AK090737	RNF144A antisense RNA 1		---	---	---	---
ID2	201566_PM_x_at	180.803	245.865	150.07	119.875	D13891	inhibitor of DNA binding 2, dominant negative helix-loop-helix protein		0000122 // negative regulation of transcription from RNA polymerase II promoter // inferred from electronic annotation /// 0001656 // metanephros development // inferred from electronic annotation /// 0001779 // natural killer cell differentiation // inferred from electronic annotation /// 0002521 // leukocyte differentiation // inferred from electronic annotation /// 0003149 // membranous septum…	0000785 // chromatin // inferred from electronic annotation /// 0005634 // nucleus // inferred from direct assay /// 0005730 // nucleolus // inferred from direct assay /// 0005737 // cytoplasm // inferred from direct assay /// 0005829 // cytosol // inferred from direct assay /// 0043234 // protein complex // inferred from sequence or structural similarity	0005515 // protein binding // inferred from physical interaction /// 0044325 // ion channel binding // inferred from physical interaction /// 0046983 // protein dimerization activity // inferred from electronic annotation	---
CDK14	211502_PM_s_at	26.7688	36.3972	44.1524	42.7885	AF119833	cyclin-dependent kinase 14		0000086 // G2/M transition of mitotic cell cycle // inferred from direct assay /// 0006468 // protein phosphorylation // inferred from electronic annotation /// 0007049 // cell cycle // inferred from electronic annotation /// 0016055 // Wnt receptor signaling pathway // inferred from electronic annotation /// 0016310 // phosphorylation // inferred from electronic annotation /// 0051301 // cell di…	0000308 // cytoplasmic cyclin-dependent protein kinase holoenzyme complex // inferred from direct assay /// 0005634 // nucleus // inferred from direct assay /// 0005737 // cytoplasm // inferred from direct assay /// 0005829 // cytosol // inferred from electronic annotation /// 0005886 // plasma membrane // inferred from direct assay /// 0016020 // membrane // inferred from electronic annotation	0000166 // nucleotide binding // inferred from electronic annotation /// 0004672 // protein kinase activity // inferred from electronic annotation /// 0004674 // protein serine/threonine kinase activity // inferred from electronic annotation /// 0004693 // cyclin-dependent protein serine/threonine kinase activity // inferred from mutant phenotype /// 0004713 // protein tyrosine kinase activity //…	---
LINC00674	227567_PM_at	393.644	534.773	529.041	489.562	AL524467	long intergenic non-protein coding RNA 674		---	---	---	---
RPL17 /// RPL17-C18orf32 /// SNORD58A /// SNORD58B /// SNORD58C	214291_PM_at	45.0377	61.1833	62.9138	47.5085	AA522618	ribosomal protein L17 /// RPL17-C18orf32 readthrough /// small nucleolar RNA, C/D box 58A /// small nucleolar RNA, C/D box 58B /// small nucleolar RNA, C/D box 58C		0000184 // nuclear-transcribed mRNA catabolic process, nonsense-mediated decay // traceable author statement /// 0006412 // translation // non-traceable author statement /// 0006412 // translation // traceable author statement /// 0006413 // translational initiation // traceable author statement /// 0006414 // translational elongation // traceable author statement /// 0006415 // translational ter…	0005622 // intracellular // inferred from electronic annotation /// 0005829 // cytosol // traceable author statement /// 0005840 // ribosome // inferred from electronic annotation /// 0015934 // large ribosomal subunit // inferred from electronic annotation /// 0022625 // cytosolic large ribosomal subunit // inferred from direct assay /// 0030529 // ribonucleoprotein complex // inferred from elec…	0003735 // structural constituent of ribosome // non-traceable author statement	Ribosomal_Proteins // GenMAPP
ZNF775	228226_PM_s_at	34.0648	46.2518	27.6355	44.2807	H22636	zinc finger protein 775		0006351 // transcription, DNA-dependent // inferred from electronic annotation /// 0006355 // regulation of transcription, DNA-dependent // inferred from electronic annotation	0005622 // intracellular // inferred from electronic annotation /// 0005634 // nucleus // inferred from electronic annotation	0003676 // nucleic acid binding // inferred from electronic annotation /// 0003677 // DNA binding // inferred from electronic annotation /// 0008270 // zinc ion binding // inferred from electronic annotation /// 0046872 // metal ion binding // inferred from electronic annotation	---
CCDC41	219644_PM_at	62.6517	85.0528	82.2675	64.5938	NM_016122	coiled-coil domain containing 41		0030030 // cell projection organization // inferred from electronic annotation /// 0042384 // cilium assembly // inferred from mutant phenotype /// 0048278 // vesicle docking // inferred from mutant phenotype	0005737 // cytoplasm // inferred from electronic annotation /// 0005814 // centriole // inferred from electronic annotation /// 0005856 // cytoskeleton // inferred from electronic annotation	0005515 // protein binding // inferred from physical interaction	---
MED24	215337_PM_at	8.61827	11.6975	9.19243	9.43539	AK022508	mediator complex subunit 24		0006351 // transcription, DNA-dependent // inferred from electronic annotation /// 0006355 // regulation of transcription, DNA-dependent // non-traceable author statement /// 0006366 // transcription from RNA polymerase II promoter // inferred from electronic annotation /// 0006367 // transcription initiation from RNA polymerase II promoter // inferred from direct assay /// 0006367 // transcripti…	0005634 // nucleus // inferred from direct assay /// 0005654 // nucleoplasm // traceable author statement /// 0016592 // mediator complex // non-traceable author statement	0001104 // RNA polymerase II transcription cofactor activity // inferred from direct assay /// 0003712 // transcription cofactor activity // inferred from direct assay /// 0003713 // transcription coactivator activity // inferred from electronic annotation /// 0004402 // histone acetyltransferase activity // inferred from electronic annotation /// 0004872 // receptor activity // inferred from dir…	---
TAF6L	213211_PM_s_at	5.71086	7.75007	8.46756	6.07792	AI005317	TAF6-like RNA polymerase II, p300/CBP-associated factor (PCAF)-associated factor, 65kDa		0006338 // chromatin remodeling // traceable author statement /// 0006351 // transcription, DNA-dependent // inferred from electronic annotation /// 0006352 // DNA-dependent transcription, initiation // inferred from electronic annotation /// 0006355 // regulation of transcription, DNA-dependent // inferred from electronic annotation /// 0006357 // regulation of transcription from RNA polymerase …	0000118 // histone deacetylase complex // traceable author statement /// 0005634 // nucleus // inferred from electronic annotation /// 0030914 // STAGA complex // inferred from direct assay	0003677 // DNA binding // traceable author statement /// 0003713 // transcription coactivator activity // inferred from direct assay /// 0004402 // histone acetyltransferase activity // inferred from direct assay /// 0005515 // protein binding // inferred from physical interaction /// 0046982 // protein heterodimerization activity // inferred from electronic annotation	---
GLIS3	229435_PM_at	298.24	404.583	392.333	211.917	AW025602	GLIS family zinc finger 3		0000122 // negative regulation of transcription from RNA polymerase II promoter // inferred from sequence or structural similarity /// 0006351 // transcription, DNA-dependent // inferred from electronic annotation /// 0006355 // regulation of transcription, DNA-dependent // inferred from electronic annotation /// 0006366 // transcription from RNA polymerase II promoter // inferred from sequence o…	0005622 // intracellular // inferred from electronic annotation /// 0005634 // nucleus // inferred from sequence or structural similarity /// 0044428 // nuclear part // inferred from electronic annotation	0003676 // nucleic acid binding // inferred from electronic annotation /// 0003677 // DNA binding // inferred from electronic annotation /// 0003700 // sequence-specific DNA binding transcription factor activity // inferred from electronic annotation /// 0008270 // zinc ion binding // inferred from electronic annotation /// 0046872 // metal ion binding // inferred from electronic annotation	---
TACR3	208183_PM_at	6.152	8.34511	7.41768	7.7418	NM_001059	tachykinin receptor 3		0007165 // signal transduction // inferred from electronic annotation /// 0007186 // G-protein coupled receptor signaling pathway // inferred from electronic annotation /// 0007217 // tachykinin receptor signaling pathway // traceable author statement /// 0007568 // aging // inferred from electronic annotation /// 0010460 // positive regulation of heart rate // inferred from electronic annotation…	0005634 // nucleus // inferred from electronic annotation /// 0005886 // plasma membrane // traceable author statement /// 0005887 // integral to plasma membrane // traceable author statement /// 0016020 // membrane // inferred from electronic annotation /// 0016021 // integral to membrane // inferred from electronic annotation	0004871 // signal transducer activity // inferred from electronic annotation /// 0004930 // G-protein coupled receptor activity // inferred from electronic annotation /// 0004995 // tachykinin receptor activity // inferred from electronic annotation /// 0005515 // protein binding // inferred from physical interaction	Peptide_GPCRs // GenMAPP
LOC284219	1556425_PM_a_at	22.9456	31.1126	29.1764	22.5537	BF509747	uncharacterized LOC284219		---	---	---	---
UGP2	232180_PM_at	53.2271	72.1584	43.4413	45.1838	U00954	UDP-glucose pyrophosphorylase 2		0005975 // carbohydrate metabolic process // traceable author statement /// 0005978 // glycogen biosynthetic process // traceable author statement /// 0006006 // glucose metabolic process // traceable author statement /// 0006011 // UDP-glucose metabolic process // traceable author statement /// 0006065 // UDP-glucuronate biosynthetic process // traceable author statement /// 0006805 // xenobioti…	0005737 // cytoplasm // non-traceable author statement /// 0005829 // cytosol // traceable author statement	0003983 // UTP:glucose-1-phosphate uridylyltransferase activity // not recorded /// 0003983 // UTP:glucose-1-phosphate uridylyltransferase activity // traceable author statement /// 0005515 // protein binding // inferred from physical interaction /// 0016740 // transferase activity // inferred from electronic annotation /// 0016779 // nucleotidyltransferase activity // inferred from electronic an…	Circadian_Exercise // GenMAPP /// Glycogen_Metabolism // GenMAPP
ZYX	200808_PM_s_at	27.2072	36.8837	37.2379	41.5084	NM_003461	zyxin		0007155 // cell adhesion // inferred from electronic annotation /// 0007165 // signal transduction // traceable author statement /// 0007267 // cell-cell signaling // traceable author statement /// 0019048 // virus-host interaction // inferred from electronic annotation	0001725 // stress fiber // inferred from direct assay /// 0005634 // nucleus // inferred from electronic annotation /// 0005737 // cytoplasm // inferred from direct assay /// 0005856 // cytoskeleton // inferred from electronic annotation /// 0005886 // plasma membrane // traceable author statement /// 0005887 // integral to plasma membrane // traceable author statement /// 0005913 // cell-cell ad…	0005515 // protein binding // inferred from physical interaction /// 0008270 // zinc ion binding // inferred from electronic annotation /// 0046872 // metal ion binding // inferred from electronic annotation	Integrin-mediated_cell_adhesion_KEGG // GenMAPP
CEP89	1563919_PM_a_at	23.3779	31.6905	28.5807	23.9413	AL832158	centrosomal protein 89kDa		0030030 // cell projection organization // inferred from electronic annotation /// 0042384 // cilium assembly // inferred from mutant phenotype	0000922 // spindle pole // inferred from direct assay /// 0005737 // cytoplasm // inferred from direct assay /// 0005739 // mitochondrion // inferred from electronic annotation /// 0005758 // mitochondrial intermembrane space // inferred from electronic annotation /// 0005813 // centrosome // inferred from direct assay /// 0005814 // centriole // inferred from electronic annotation /// 0005815 //…	0005515 // protein binding // inferred from electronic annotation	---
OTTHUMG00000165816 /// RP11-50B3.4	236109_PM_at	12.3295	16.7117	12.1397	11.0762	BE674055	NULL /// NULL		---	---	---	---
INHBA	227140_PM_at	543.031	736.004	1361.16	472.092	AI343467	inhibin, beta A		0000082 // G1/S transition of mitotic cell cycle // inferred from direct assay /// 0001541 // ovarian follicle development // inferred from genetic interaction /// 0001541 // ovarian follicle development // non-traceable author statement /// 0001707 // mesoderm formation // inferred from electronic annotation /// 0001942 // hair follicle development // inferred from genetic interaction /// 000224…	0005576 // extracellular region // inferred from direct assay /// 0005576 // extracellular region // traceable author statement /// 0043509 // activin A complex // inferred from direct assay /// 0043512 // inhibin A complex // inferred from direct assay	0005102 // receptor binding // inferred from electronic annotation /// 0005125 // cytokine activity // inferred from direct assay /// 0005179 // hormone activity // traceable author statement /// 0005515 // protein binding // inferred from physical interaction /// 0008083 // growth factor activity // traceable author statement /// 0017046 // peptide hormone binding // inferred from physical inter…	TGF_Beta_Signaling_Pathway // GenMAPP
SRGAP2 /// SRGAP2C /// SRGAP2D	1568957_PM_x_at	139.332	188.8	279.741	170.557	BE877775	SLIT-ROBO Rho GTPase activating protein 2 /// SLIT-ROBO Rho GTPase activating protein 2C /// SLIT-ROBO Rho GTPase activating protein 2D		0003363 // lamellipodium assembly involved in ameboidal cell migration // inferred from mutant phenotype /// 0007165 // signal transduction // inferred from electronic annotation /// 0007264 // small GTPase mediated signal transduction // traceable author statement /// 0007399 // nervous system development // inferred from electronic annotation /// 0007411 // axon guidance // traceable author sta…	0005622 // intracellular // inferred from electronic annotation /// 0005634 // nucleus // inferred from electronic annotation /// 0005737 // cytoplasm // inferred from electronic annotation /// 0005743 // mitochondrial inner membrane // inferred from electronic annotation /// 0005829 // cytosol // inferred from sequence or structural similarity /// 0005829 // cytosol // traceable author statement…	0005096 // GTPase activator activity // inferred from electronic annotation /// 0005515 // protein binding // inferred from physical interaction /// 0030675 // Rac GTPase activator activity // inferred from direct assay /// 0030675 // Rac GTPase activator activity // inferred from mutant phenotype /// 0042803 // protein homodimerization activity // inferred from direct assay /// 0042803 // protei…	---
ADAM19	209765_PM_at	100.01	135.498	286.308	128.091	Y13786	ADAM metallopeptidase domain 19		0006508 // proteolysis // inferred from electronic annotation /// 0006509 // membrane protein ectodomain proteolysis // inferred from electronic annotation /// 0007507 // heart development // inferred from electronic annotation	0016020 // membrane // inferred from electronic annotation /// 0016021 // integral to membrane // inferred from electronic annotation	0004222 // metalloendopeptidase activity // inferred from electronic annotation /// 0005515 // protein binding // inferred from electronic annotation /// 0008233 // peptidase activity // inferred from electronic annotation /// 0008237 // metallopeptidase activity // inferred from electronic annotation /// 0008270 // zinc ion binding // inferred from electronic annotation /// 0016787 // hydrolase …	---
ANXA1	233011_PM_at	27.5161	37.279	27.9575	19.6221	AU155094	annexin A1		0001780 // neutrophil homeostasis // inferred from mutant phenotype /// 0002674 // negative regulation of acute inflammatory response // inferred from electronic annotation /// 0006928 // cellular component movement // traceable author statement /// 0006954 // inflammatory response // traceable author statement /// 0007049 // cell cycle // inferred from electronic annotation /// 0007165 // signal…	0001533 // cornified envelope // inferred from direct assay /// 0005576 // extracellular region // traceable author statement /// 0005615 // extracellular space // inferred from electronic annotation /// 0005634 // nucleus // inferred from electronic annotation /// 0005737 // cytoplasm // inferred from direct assay /// 0005737 // cytoplasm // traceable author statement /// 0005886 // plasma membr…	0005102 // receptor binding // traceable author statement /// 0005198 // structural molecule activity // inferred from direct assay /// 0005509 // calcium ion binding // inferred from electronic annotation /// 0005515 // protein binding // inferred from physical interaction /// 0005543 // phospholipid binding // traceable author statement /// 0005544 // calcium-dependent phospholipid binding // i…	Prostaglandin_synthesis_regulation // GenMAPP
OTTHUMG00000183966 /// RP11-95D17.1	230948_PM_at	7.99977	10.8352	9.59636	11.1561	H04318	NULL /// NULL		---	---	---	---
ZDHHC9	235015_PM_at	13.7193	18.5814	21.396	16.4343	AL529434	zinc finger, DHHC-type containing 9		---	0000139 // Golgi membrane // inferred from electronic annotation /// 0005737 // cytoplasm // inferred from direct assay /// 0005783 // endoplasmic reticulum // inferred from electronic annotation /// 0005789 // endoplasmic reticulum membrane // inferred from electronic annotation /// 0005794 // Golgi apparatus // inferred from direct assay /// 0016020 // membrane // inferred from electronic annot…	0008270 // zinc ion binding // inferred from electronic annotation /// 0016740 // transferase activity // inferred from electronic annotation /// 0016746 // transferase activity, transferring acyl groups // inferred from electronic annotation /// 0046872 // metal ion binding // inferred from electronic annotation	---
EFNB2	202669_PM_s_at	164.494	222.688	376.008	124.854	U16797	ephrin-B2		0001525 // angiogenesis // inferred from electronic annotation /// 0001945 // lymph vessel development // inferred from electronic annotation /// 0002042 // cell migration involved in sprouting angiogenesis // inferred from direct assay /// 0007155 // cell adhesion // inferred from direct assay /// 0007219 // Notch signaling pathway // inferred from electronic annotation /// 0007267 // cell-cell …	0005886 // plasma membrane // traceable author statement /// 0005887 // integral to plasma membrane // traceable author statement /// 0016020 // membrane // inferred from electronic annotation /// 0016021 // integral to membrane // inferred from electronic annotation	0005102 // receptor binding // inferred from electronic annotation /// 0005515 // protein binding // inferred from electronic annotation /// 0005515 // protein binding // inferred from physical interaction /// 0046875 // ephrin receptor binding // inferred from physical interaction	---
ZNF503	227195_PM_at	344.614	466.403	440.161	271.274	AA603467	zinc finger protein 503		0006351 // transcription, DNA-dependent // inferred from electronic annotation /// 0006355 // regulation of transcription, DNA-dependent // inferred from electronic annotation	0005622 // intracellular // inferred from electronic annotation /// 0005634 // nucleus // inferred from electronic annotation	0003676 // nucleic acid binding // inferred from electronic annotation /// 0008270 // zinc ion binding // inferred from electronic annotation /// 0046872 // metal ion binding // inferred from electronic annotation	---
LPGAT1	1555058_PM_a_at	68.7583	93.058	105.953	47.1336	BC034621	lysophosphatidylglycerol acyltransferase 1		0006629 // lipid metabolic process // inferred from electronic annotation /// 0006644 // phospholipid metabolic process // traceable author statement /// 0008152 // metabolic process // inferred from electronic annotation /// 0008654 // phospholipid biosynthetic process // inferred from electronic annotation /// 0036148 // phosphatidylglycerol acyl-chain remodeling // traceable author statement /…	0005737 // cytoplasm // inferred from direct assay /// 0005783 // endoplasmic reticulum // inferred from electronic annotation /// 0005789 // endoplasmic reticulum membrane // traceable author statement /// 0016020 // membrane // inferred from electronic annotation /// 0016021 // integral to membrane // inferred from electronic annotation	0016740 // transferase activity // inferred from electronic annotation /// 0016746 // transferase activity, transferring acyl groups // inferred from electronic annotation	---
C3orf62	1569374_PM_at	6.82386	9.23456	8.85875	9.17712	BC032616	chromosome 3 open reading frame 62		---	---	---	---
WNT3	229103_PM_at	10.172	13.7604	15.6919	12.8914	AA463626	wingless-type MMTV integration site family, member 3		0000902 // cell morphogenesis // inferred from mutant phenotype /// 0001707 // mesoderm formation // inferred from electronic annotation /// 0007223 // Wnt receptor signaling pathway, calcium modulating pathway // --- /// 0007275 // multicellular organismal development // inferred from electronic annotation /// 0007411 // axon guidance // inferred from electronic annotation /// 0008284 // positiv…	0005576 // extracellular region // inferred from electronic annotation /// 0005576 // extracellular region // traceable author statement /// 0005578 // proteinaceous extracellular matrix // inferred from electronic annotation /// 0005615 // extracellular space // traceable author statement /// 0005737 // cytoplasm // inferred from electronic annotation /// 0005769 // early endosome // --- /// 000…	0005102 // receptor binding // inferred from electronic annotation /// 0005109 // frizzled binding // inferred from physical interaction /// 0005110 // frizzled-2 binding // --- /// 0005515 // protein binding // inferred from electronic annotation /// 0019904 // protein domain specific binding // inferred from electronic annotation /// 0048018 // receptor agonist activity // inferred by curator	Wnt_signaling // GenMAPP
HIP1	1560317_PM_s_at	6.32377	8.54981	5.87522	6.96507	AI240850	huntingtin interacting protein 1		0006351 // transcription, DNA-dependent // inferred from electronic annotation /// 0006355 // regulation of transcription, DNA-dependent // inferred from electronic annotation /// 0006897 // endocytosis // inferred from electronic annotation /// 0006915 // apoptotic process // inferred from direct assay /// 0006917 // induction of apoptosis // inferred from direct assay /// 0006919 // activation …	0005634 // nucleus // inferred from electronic annotation /// 0005737 // cytoplasm // inferred from direct assay /// 0005794 // Golgi apparatus // inferred from direct assay /// 0005856 // cytoskeleton // traceable author statement /// 0012505 // endomembrane system // inferred from electronic annotation /// 0016020 // membrane // traceable author statement /// 0030136 // clathrin-coated vesicle …	0003779 // actin binding // inferred from electronic annotation /// 0005200 // structural constituent of cytoskeleton // traceable author statement /// 0005488 // binding // inferred from electronic annotation /// 0005515 // protein binding // inferred from physical interaction /// 0005543 // phospholipid binding // inferred from electronic annotation /// 0030276 // clathrin binding // inferred f…	---
PRTG	229073_PM_at	21.1289	28.5646	15.2808	17.3295	AA912476	protogenin		0007275 // multicellular organismal development // inferred from electronic annotation	0016020 // membrane // inferred from electronic annotation /// 0016021 // integral to membrane // inferred from electronic annotation	0005515 // protein binding // inferred from electronic annotation	---
SEMA3B	203071_PM_at	36.2811	49.0486	47.7407	56.9202	NM_004636	sema domain, immunoglobulin domain (Ig), short basic domain, secreted, (semaphorin) 3B		0007267 // cell-cell signaling // traceable author statement /// 0007275 // multicellular organismal development // inferred from electronic annotation /// 0007411 // axon guidance // traceable author statement	0005576 // extracellular region // inferred from electronic annotation /// 0005783 // endoplasmic reticulum // inferred from electronic annotation /// 0016020 // membrane // inferred from electronic annotation	0004872 // receptor activity // inferred from electronic annotation /// 0005515 // protein binding // inferred from electronic annotation	---
TEX15	232760_PM_at	25.2214	34.0958	26.3472	19.5416	AL133653	testis expressed 15		0007129 // synapsis // inferred from electronic annotation /// 0007130 // synaptonemal complex assembly // inferred from electronic annotation /// 0007140 // male meiosis // inferred from electronic annotation /// 0007283 // spermatogenesis // inferred from electronic annotation /// 0009566 // fertilization // inferred from electronic annotation /// 0010569 // regulation of double-strand break re…	---	---	---
JAK1	1552611_PM_a_at	491.877	664.928	497.733	348.216	AL555086	Janus kinase 1		0006468 // protein phosphorylation // traceable author statement /// 0007167 // enzyme linked receptor protein signaling pathway // inferred from electronic annotation /// 0007243 // intracellular protein kinase cascade // inferred from electronic annotation /// 0016310 // phosphorylation // inferred from electronic annotation /// 0018108 // peptidyl-tyrosine phosphorylation // inferred from elec…	0005634 // nucleus // inferred from direct assay /// 0005737 // cytoplasm // inferred from direct assay /// 0005829 // cytosol // traceable author statement /// 0005856 // cytoskeleton // inferred from electronic annotation /// 0012505 // endomembrane system // inferred from electronic annotation /// 0016020 // membrane // inferred from electronic annotation	0000166 // nucleotide binding // inferred from electronic annotation /// 0004672 // protein kinase activity // inferred from electronic annotation /// 0004713 // protein tyrosine kinase activity // not recorded /// 0004713 // protein tyrosine kinase activity // traceable author statement /// 0004715 // non-membrane spanning protein tyrosine kinase activity // inferred from electronic annotation /…	TGF_Beta_Signaling_Pathway // GenMAPP
PPP2R1B	202886_PM_s_at	51.8655	70.0855	21.8131	50.1334	M65254	protein phosphatase 2, regulatory subunit A, beta		2001241 // positive regulation of extrinsic apoptotic signaling pathway in absence of ligand // inferred from mutant phenotype	---	0005488 // binding // inferred from electronic annotation /// 0005515 // protein binding // inferred from physical interaction	Glycogen_Metabolism // GenMAPP
UAP1L1	214755_PM_at	34.8695	47.1047	45.5536	42.999	AK022632	UDP-N-acteylglucosamine pyrophosphorylase 1-like 1		0008152 // metabolic process // inferred from electronic annotation	---	0016740 // transferase activity // inferred from electronic annotation /// 0016779 // nucleotidyltransferase activity // inferred from electronic annotation	---
ARL4C	202207_PM_at	528.33	713.618	699.267	222.5	BG435404	ADP-ribosylation factor-like 4C		0006184 // GTP catabolic process // traceable author statement /// 0006810 // transport // inferred from electronic annotation /// 0006886 // intracellular protein transport // inferred from electronic annotation /// 0007264 // small GTPase mediated signal transduction // inferred from electronic annotation /// 0015031 // protein transport // inferred from electronic annotation /// 0032456 // end…	0005622 // intracellular // inferred from electronic annotation /// 0005634 // nucleus // traceable author statement /// 0005737 // cytoplasm // inferred from direct assay /// 0005886 // plasma membrane // inferred from direct assay /// 0016020 // membrane // inferred from electronic annotation /// 0030175 // filopodium // inferred from electronic annotation /// 0042995 // cell projection // infe…	0000166 // nucleotide binding // inferred from electronic annotation /// 0003924 // GTPase activity // traceable author statement /// 0005515 // protein binding // inferred from physical interaction /// 0005525 // GTP binding // inferred from electronic annotation /// 0043014 // alpha-tubulin binding // inferred from direct assay	---
---	215525_PM_at	17.2381	23.2696	16.2427	19.6927	AL050185	---		---	---	---	---
KIAA1211	227230_PM_s_at	13.8612	18.6981	11.8628	18.2773	BE855799	KIAA1211		---	---	---	---
ANKRD13C	1554471_PM_a_at	102.799	138.671	113.682	82.6084	BC028840	ankyrin repeat domain 13C		0006621 // protein retention in ER lumen // inferred from mutant phenotype /// 0010869 // regulation of receptor biosynthetic process // inferred from direct assay /// 2000209 // regulation of anoikis // inferred from direct assay	0005783 // endoplasmic reticulum // inferred from direct assay /// 0005789 // endoplasmic reticulum membrane // inferred from electronic annotation /// 0016020 // membrane // inferred from electronic annotation /// 0048471 // perinuclear region of cytoplasm // inferred from direct assay	0005102 // receptor binding // inferred from physical interaction /// 0005515 // protein binding // inferred from electronic annotation	---
NRG1	206237_PM_s_at	11.3807	15.3465	14.5978	12.4445	NM_013957	neuregulin 1		0000165 // MAPK cascade // inferred from electronic annotation /// 0000902 // cell morphogenesis // inferred from electronic annotation /// 0003161 // cardiac conduction system development // inferred from electronic annotation /// 0003222 // ventricular trabecula myocardium morphogenesis // inferred from direct assay /// 0007154 // cell communication // traceable author statement /// 0007169 // …	0005576 // extracellular region // non-traceable author statement /// 0005576 // extracellular region // traceable author statement /// 0005615 // extracellular space // inferred from direct assay /// 0005634 // nucleus // inferred from electronic annotation /// 0005737 // cytoplasm // inferred from electronic annotation /// 0005886 // plasma membrane // inferred from electronic annotation /// 00…	0003712 // transcription cofactor activity // inferred from direct assay /// 0005102 // receptor binding // inferred from physical interaction /// 0005125 // cytokine activity // traceable author statement /// 0005176 // ErbB-2 class receptor binding // inferred from electronic annotation /// 0005515 // protein binding // inferred from physical interaction /// 0008083 // growth factor activity //…	---
RASAL2	222810_PM_s_at	279.949	377.439	411.511	323.81	BF435513	RAS protein activator like 2		0007165 // signal transduction // inferred from electronic annotation /// 0032320 // positive regulation of Ras GTPase activity // not recorded /// 0042325 // regulation of phosphorylation // inferred from electronic annotation /// 0043547 // positive regulation of GTPase activity // inferred from electronic annotation /// 0046580 // negative regulation of Ras protein signal transduction // not r…	0005622 // intracellular // inferred from electronic annotation /// 0005737 // cytoplasm // not recorded /// 0031235 // intrinsic to internal side of plasma membrane // not recorded	0005096 // GTPase activator activity // inferred from electronic annotation /// 0005099 // Ras GTPase activator activity // not recorded /// 0005515 // protein binding // inferred from electronic annotation /// 0005543 // phospholipid binding // inferred from electronic annotation	---
SLC30A9	229500_PM_at	60.573	81.6635	60.8759	66.8501	AI609256	solute carrier family 30 (zinc transporter), member 9		0006289 // nucleotide-excision repair // traceable author statement /// 0006351 // transcription, DNA-dependent // inferred from electronic annotation /// 0006355 // regulation of transcription, DNA-dependent // inferred from electronic annotation /// 0006810 // transport // inferred from electronic annotation /// 0006811 // ion transport // inferred from electronic annotation /// 0006812 // cati…	0005634 // nucleus // inferred from direct assay /// 0005856 // cytoskeleton // inferred from direct assay /// 0016020 // membrane // inferred from electronic annotation /// 0016021 // integral to membrane // inferred from electronic annotation	0000166 // nucleotide binding // inferred from electronic annotation /// 0003682 // chromatin binding // inferred from electronic annotation /// 0003700 // sequence-specific DNA binding transcription factor activity // non-traceable author statement /// 0008324 // cation transmembrane transporter activity // inferred from electronic annotation /// 0016922 // ligand-dependent nuclear receptor bind…	---
PTPLA	1554376_PM_s_at	7.25109	9.77206	8.99438	9.90807	BC027709	protein tyrosine phosphatase-like (proline instead of catalytic arginine), member A		0006470 // protein dephosphorylation // traceable author statement /// 0006629 // lipid metabolic process // inferred from electronic annotation /// 0006631 // fatty acid metabolic process // inferred from electronic annotation /// 0006633 // fatty acid biosynthetic process // inferred from electronic annotation /// 0007165 // signal transduction // non-traceable author statement /// 0007275 // m…	0005783 // endoplasmic reticulum // inferred from electronic annotation /// 0005789 // endoplasmic reticulum membrane // inferred from electronic annotation /// 0016020 // membrane // inferred from electronic annotation /// 0016021 // integral to membrane // inferred from electronic annotation	0004725 // protein tyrosine phosphatase activity // traceable author statement /// 0016829 // lyase activity // inferred from electronic annotation	---
CNTD2	220323_PM_at	15.8452	21.3448	19.3601	17.3473	NM_024877	cyclin N-terminal domain containing 2		0000079 // regulation of cyclin-dependent protein serine/threonine kinase activity // inferred from electronic annotation /// 0051726 // regulation of cell cycle // inferred from electronic annotation	---	0019901 // protein kinase binding // inferred from electronic annotation	---
SYNJ2	1555009_PM_a_at	13.7265	18.4872	18.4194	17.5317	BC043277	synaptojanin 2		0006644 // phospholipid metabolic process // traceable author statement /// 0006661 // phosphatidylinositol biosynthetic process // traceable author statement /// 0007420 // brain development // inferred from electronic annotation /// 0044281 // small molecule metabolic process // traceable author statement /// 0046854 // phosphatidylinositol phosphorylation // inferred from electronic annotation…	0005737 // cytoplasm // inferred from electronic annotation /// 0005829 // cytosol // traceable author statement /// 0005881 // cytoplasmic microtubule // inferred from electronic annotation /// 0016020 // membrane // inferred from electronic annotation /// 0031315 // extrinsic to mitochondrial outer membrane // inferred from electronic annotation /// 0032587 // ruffle membrane // inferred from e…	0000166 // nucleotide binding // inferred from electronic annotation /// 0003676 // nucleic acid binding // inferred from electronic annotation /// 0003723 // RNA binding // inferred from electronic annotation /// 0004439 // phosphatidylinositol-4,5-bisphosphate 5-phosphatase activity // inferred from electronic annotation /// 0004445 // inositol-polyphosphate 5-phosphatase activity // inferred f…	---
OTTHUMG00000172190 /// RP11-680F8.4	215428_PM_at	19.5649	26.345	20.2975	16.7558	AL109707	NULL /// NULL		---	---	---	---
GRIK2	213845_PM_at	25.2967	34.0424	26.9715	32.1873	AL355532	glutamate receptor, ionotropic, kainate 2		0001662 // behavioral fear response // inferred from electronic annotation /// 0006810 // transport // non-traceable author statement /// 0006811 // ion transport // inferred from electronic annotation /// 0006874 // cellular calcium ion homeostasis // inferred from electronic annotation /// 0006886 // intracellular protein transport // inferred from electronic annotation /// 0007215 // glutamate…	0005622 // intracellular // inferred from electronic annotation /// 0005886 // plasma membrane // traceable author statement /// 0005887 // integral to plasma membrane // traceable author statement /// 0008328 // ionotropic glutamate receptor complex // inferred from electronic annotation /// 0016020 // membrane // inferred from electronic annotation /// 0016021 // integral to membrane // inferre…	0004872 // receptor activity // inferred from electronic annotation /// 0004970 // ionotropic glutamate receptor activity // inferred from electronic annotation /// 0005215 // transporter activity // inferred from electronic annotation /// 0005216 // ion channel activity // inferred from electronic annotation /// 0005234 // extracellular-glutamate-gated ion channel activity // inferred from elect…	---
CACNA2D4	1552690_PM_a_at	9.47805	12.7545	9.69995	10.5781	NM_172364	calcium channel, voltage-dependent, alpha 2/delta subunit 4		0006810 // transport // inferred from electronic annotation /// 0006811 // ion transport // inferred from electronic annotation /// 0006816 // calcium ion transport // inferred from electronic annotation /// 0034765 // regulation of ion transmembrane transport // inferred from electronic annotation /// 0070588 // calcium ion transmembrane transport // inferred from electronic annotation	0016020 // membrane // inferred from electronic annotation /// 0016021 // integral to membrane // inferred from electronic annotation	0005216 // ion channel activity // inferred from electronic annotation /// 0005244 // voltage-gated ion channel activity // inferred from electronic annotation /// 0005262 // calcium channel activity // inferred from electronic annotation /// 0005515 // protein binding // inferred from electronic annotation /// 0046872 // metal ion binding // inferred from electronic annotation	---
---	1569930_PM_at	17.6884	23.7996	20.6745	20.4772	BC014996	---		---	---	---	---
PTBP3	214697_PM_s_at	42.4805	57.1468	51.9334	72.1584	AW190873	polypyrimidine tract binding protein 3		0006397 // mRNA processing // inferred from electronic annotation /// 0008380 // RNA splicing // inferred from electronic annotation /// 0009653 // anatomical structure morphogenesis // traceable author statement /// 0030154 // cell differentiation // inferred from electronic annotation /// 0033119 // negative regulation of RNA splicing // inferred from direct assay /// 0043249 // erythrocyte mat…	0005634 // nucleus // inferred from electronic annotation	0000166 // nucleotide binding // inferred from electronic annotation /// 0003676 // nucleic acid binding // inferred from electronic annotation /// 0003723 // RNA binding // inferred from electronic annotation	---
CAMTA1	213268_PM_at	65.7188	88.4061	92.1847	29.1541	Z98884	calmodulin binding transcription activator 1		0006351 // transcription, DNA-dependent // inferred from electronic annotation /// 0006355 // regulation of transcription, DNA-dependent // inferred from electronic annotation	0005634 // nucleus // inferred from direct assay /// 0005737 // cytoplasm // inferred from direct assay	0003677 // DNA binding // inferred from electronic annotation /// 0005515 // protein binding // inferred from electronic annotation	---
KB-431C1.4 /// OTTHUMG00000164878	1555888_PM_at	14.8941	20.0349	18.8511	22.2024	AK095151	NULL /// NULL		---	---	---	---
MYO9B	217297_PM_s_at	10.9353	14.7096	14.4528	17.0161	AF143684	myosin IXB		0002548 // monocyte chemotaxis // inferred from electronic annotation /// 0006200 // ATP catabolic process // inferred from direct assay /// 0007165 // signal transduction // inferred from electronic annotation /// 0007264 // small GTPase mediated signal transduction // traceable author statement /// 0007266 // Rho protein signal transduction // inferred by curator /// 0030010 // establishment of…	0001726 // ruffle // inferred from electronic annotation /// 0005622 // intracellular // inferred from electronic annotation /// 0005737 // cytoplasm // inferred from direct assay /// 0005829 // cytosol // traceable author statement /// 0005856 // cytoskeleton // inferred from electronic annotation /// 0005884 // actin filament // inferred from electronic annotation /// 0005938 // cell cortex // …	0000146 // microfilament motor activity // inferred from direct assay /// 0000166 // nucleotide binding // inferred from electronic annotation /// 0003774 // motor activity // inferred from electronic annotation /// 0003779 // actin binding // inferred from direct assay /// 0005096 // GTPase activator activity // inferred from electronic annotation /// 0005100 // Rho GTPase activator activity // …	---
SMG6	214940_PM_s_at	18.1327	24.3883	17.4448	20.4081	AB018275	smg-6 homolog, nonsense mediated mRNA decay factor (C. elegans)		0000184 // nuclear-transcribed mRNA catabolic process, nonsense-mediated decay // inferred from mutant phenotype /// 0000184 // nuclear-transcribed mRNA catabolic process, nonsense-mediated decay // traceable author statement /// 0000723 // telomere maintenance // inferred from mutant phenotype /// 0006406 // mRNA export from nucleus // traceable author statement /// 0010467 // gene expression //…	0000781 // chromosome, telomeric region // inferred from electronic annotation /// 0005634 // nucleus // inferred from direct assay /// 0005694 // chromosome // inferred from electronic annotation /// 0005697 // telomerase holoenzyme complex // traceable author statement /// 0005730 // nucleolus // inferred from direct assay /// 0005737 // cytoplasm // inferred from direct assay /// 0005829 // cy…	0003677 // DNA binding // inferred from electronic annotation /// 0004518 // nuclease activity // inferred from electronic annotation /// 0004519 // endonuclease activity // inferred from electronic annotation /// 0004521 // endoribonuclease activity // inferred from direct assay /// 0004521 // endoribonuclease activity // inferred from mutant phenotype /// 0004521 // endoribonuclease activity //…	---
PLEKHO1	218223_PM_s_at	78.0957	105.007	111.793	99.0007	NM_016274	pleckstrin homology domain containing, family O member 1		---	0005634 // nucleus // inferred from electronic annotation /// 0005737 // cytoplasm // inferred from electronic annotation /// 0005886 // plasma membrane // inferred from electronic annotation /// 0016020 // membrane // inferred from electronic annotation	0005515 // protein binding // inferred from electronic annotation /// 0005515 // protein binding // inferred from physical interaction /// 0005543 // phospholipid binding // inferred from electronic annotation	---
ARHGDIA	213606_PM_s_at	12.6722	17.0387	17.4457	16.2709	AI571798	Rho GDP dissociation inhibitor (GDI) alpha		0006928 // cellular component movement // traceable author statement /// 0007162 // negative regulation of cell adhesion // traceable author statement /// 0007264 // small GTPase mediated signal transduction // traceable author statement /// 0007266 // Rho protein signal transduction // inferred from electronic annotation /// 0032880 // regulation of protein localization // inferred from electron…	0001772 // immunological synapse // inferred from electronic annotation /// 0005737 // cytoplasm // inferred from electronic annotation /// 0005829 // cytosol // traceable author statement /// 0005856 // cytoskeleton // traceable author statement	0005094 // Rho GDP-dissociation inhibitor activity // inferred from electronic annotation /// 0005096 // GTPase activator activity // inferred from electronic annotation /// 0005515 // protein binding // inferred from physical interaction	---
ZBTB24	1554037_PM_a_at	5.42831	7.29832	5.69681	6.17568	BC036731	zinc finger and BTB domain containing 24		0006351 // transcription, DNA-dependent // inferred from electronic annotation /// 0006355 // regulation of transcription, DNA-dependent // inferred from electronic annotation	0005622 // intracellular // inferred from electronic annotation /// 0005634 // nucleus // inferred from electronic annotation	0003676 // nucleic acid binding // inferred from electronic annotation /// 0003677 // DNA binding // inferred from electronic annotation /// 0005515 // protein binding // inferred from physical interaction /// 0008270 // zinc ion binding // inferred from electronic annotation /// 0046872 // metal ion binding // inferred from electronic annotation	---
EDN1	1564630_PM_at	119.783	161.038	206.624	101.594	BC036851	endothelin 1		0000122 // negative regulation of transcription from RNA polymerase II promoter // inferred from direct assay /// 0001501 // skeletal system development // inferred from electronic annotation /// 0001516 // prostaglandin biosynthetic process // inferred from direct assay /// 0001569 // patterning of blood vessels // inferred from electronic annotation /// 0001666 // response to hypoxia // inferre…	0005576 // extracellular region // traceable author statement /// 0005615 // extracellular space // inferred from direct assay /// 0005737 // cytoplasm // inferred from direct assay	0005102 // receptor binding // inferred from electronic annotation /// 0005125 // cytokine activity // inferred from direct assay /// 0005179 // hormone activity // inferred from direct assay /// 0005515 // protein binding // inferred from physical interaction /// 0031707 // endothelin A receptor binding // inferred from direct assay /// 0031708 // endothelin B receptor binding // inferred from d…	Prostaglandin_synthesis_regulation // GenMAPP
ID2 /// ID2B	213931_PM_at	39.431	53.0063	30.3482	35.1998	AI819238	inhibitor of DNA binding 2, dominant negative helix-loop-helix protein /// inhibitor of DNA binding 2B, dominant negative helix-loop-helix protein (pseudogene)		0000122 // negative regulation of transcription from RNA polymerase II promoter // inferred from electronic annotation /// 0001656 // metanephros development // inferred from electronic annotation /// 0001779 // natural killer cell differentiation // inferred from electronic annotation /// 0002521 // leukocyte differentiation // inferred from electronic annotation /// 0003149 // membranous septum…	0000785 // chromatin // inferred from electronic annotation /// 0005634 // nucleus // inferred from direct assay /// 0005730 // nucleolus // inferred from direct assay /// 0005737 // cytoplasm // inferred from direct assay /// 0005829 // cytosol // inferred from direct assay /// 0043234 // protein complex // inferred from sequence or structural similarity	0005515 // protein binding // inferred from physical interaction /// 0044325 // ion channel binding // inferred from physical interaction /// 0046983 // protein dimerization activity // inferred from electronic annotation	---
B3GNT6	1552833_PM_at	8.03731	10.7977	8.68759	9.51063	NM_138706	UDP-GlcNAc:betaGal beta-1,3-N-acetylglucosaminyltransferase 6 (core 3 synthase)		0006486 // protein glycosylation // inferred from electronic annotation /// 0009101 // glycoprotein biosynthetic process // non-traceable author statement /// 0016266 // O-glycan processing // traceable author statement /// 0016269 // O-glycan processing, core 3 // non-traceable author statement /// 0043687 // post-translational protein modification // traceable author statement /// 0044267 // ce…	0000139 // Golgi membrane // traceable author statement /// 0005794 // Golgi apparatus // inferred from electronic annotation /// 0016020 // membrane // non-traceable author statement /// 0016021 // integral to membrane // inferred from electronic annotation	0008378 // galactosyltransferase activity // inferred from direct assay /// 0016740 // transferase activity // inferred from electronic annotation /// 0016757 // transferase activity, transferring glycosyl groups // inferred from electronic annotation /// 0047223 // beta-1,3-galactosyl-O-glycosyl-glycoprotein beta-1,3-N-acetylglucosaminyltransferase activity // non-traceable author statement	---
MAFB	222670_PM_s_at	105.782	142.107	185.612	77.7988	AW135013	v-maf musculoaponeurotic fibrosarcoma oncogene homolog B (avian)		0006351 // transcription, DNA-dependent // inferred from electronic annotation /// 0006355 // regulation of transcription, DNA-dependent // inferred from electronic annotation /// 0006357 // regulation of transcription from RNA polymerase II promoter // inferred from electronic annotation /// 0007379 // segment specification // inferred from electronic annotation /// 0007423 // sensory organ deve…	0005634 // nucleus // traceable author statement /// 0005667 // transcription factor complex // inferred from electronic annotation	0003677 // DNA binding // inferred from electronic annotation /// 0003700 // sequence-specific DNA binding transcription factor activity // inferred from electronic annotation /// 0005515 // protein binding // inferred from physical interaction /// 0008134 // transcription factor binding // inferred from direct assay /// 0043565 // sequence-specific DNA binding // inferred from electronic annotat…	---
MSX2	210319_PM_x_at	110.649	148.642	160.582	81.3196	D89377	msh homeobox 2		0000122 // negative regulation of transcription from RNA polymerase II promoter // inferred from sequence or structural similarity /// 0001503 // ossification // inferred from electronic annotation /// 0001649 // osteoblast differentiation // inferred from sequence or structural similarity /// 0002063 // chondrocyte development // inferred from electronic annotation /// 0002076 // osteoblast deve…	0005634 // nucleus // inferred from direct assay /// 0005667 // transcription factor complex // inferred from electronic annotation /// 0005737 // cytoplasm // inferred from direct assay	0000978 // RNA polymerase II core promoter proximal region sequence-specific DNA binding // inferred from electronic annotation /// 0000982 // RNA polymerase II core promoter proximal region sequence-specific DNA binding transcription factor activity // inferred from electronic annotation /// 0000989 // transcription factor binding transcription factor activity // inferred from electronic annotat…	---
TIGD3	229789_PM_at	23.268	31.2545	27.3095	29.076	N64757	tigger transposable element derived 3		---	0005634 // nucleus // inferred from electronic annotation	0003676 // nucleic acid binding // inferred from electronic annotation /// 0003677 // DNA binding // inferred from electronic annotation	---
STC2	203438_PM_at	99.7163	133.933	166.067	106.189	AI435828	stanniocalcin 2		0006874 // cellular calcium ion homeostasis // inferred from electronic annotation /// 0006979 // response to oxidative stress // inferred from electronic annotation /// 0007166 // cell surface receptor signaling pathway // traceable author statement /// 0007267 // cell-cell signaling // traceable author statement /// 0007566 // embryo implantation // inferred from electronic annotation /// 00075…	0005576 // extracellular region // inferred from electronic annotation /// 0005783 // endoplasmic reticulum // inferred from electronic annotation /// 0005794 // Golgi apparatus // inferred from electronic annotation	0005179 // hormone activity // inferred from electronic annotation /// 0005515 // protein binding // inferred from electronic annotation	---
CSTF2T	212901_PM_s_at	68.1697	91.5584	83.6834	61.9339	BF732638	cleavage stimulation factor, 3' pre-RNA, subunit 2, 64kDa, tau variant		0006397 // mRNA processing // inferred from electronic annotation	0005622 // intracellular // inferred from direct assay /// 0005634 // nucleus // inferred from electronic annotation	0000166 // nucleotide binding // inferred from electronic annotation /// 0003676 // nucleic acid binding // inferred from electronic annotation /// 0003723 // RNA binding // inferred from electronic annotation	mRNA_processing_Reactome // GenMAPP
RPS6KA6	220738_PM_s_at	11.9863	16.0987	10.7332	15.1126	NM_014496	ribosomal protein S6 kinase, 90kDa, polypeptide 6		0006468 // protein phosphorylation // inferred from electronic annotation /// 0006978 // DNA damage response, signal transduction by p53 class mediator resulting in transcription of p21 class mediator // inferred from mutant phenotype /// 0007165 // signal transduction // traceable author statement /// 0007243 // intracellular protein kinase cascade // inferred from electronic annotation /// 0007…	0005634 // nucleus // inferred from electronic annotation /// 0005654 // nucleoplasm // traceable author statement /// 0005737 // cytoplasm // inferred from electronic annotation /// 0005829 // cytosol // traceable author statement	0000166 // nucleotide binding // inferred from electronic annotation /// 0000287 // magnesium ion binding // inferred from electronic annotation /// 0004672 // protein kinase activity // traceable author statement /// 0004674 // protein serine/threonine kinase activity // inferred from electronic annotation /// 0004713 // protein tyrosine kinase activity // inferred from electronic annotation ///…	Ribosomal_Proteins // GenMAPP
KLF5	209211_PM_at	366.767	492.477	321.834	224.207	AF132818	Kruppel-like factor 5 (intestinal)		0001525 // angiogenesis // inferred from electronic annotation /// 0006351 // transcription, DNA-dependent // inferred from electronic annotation /// 0006355 // regulation of transcription, DNA-dependent // inferred from electronic annotation /// 0006366 // transcription from RNA polymerase II promoter // traceable author statement /// 0008284 // positive regulation of cell proliferation // infer…	0005622 // intracellular // inferred from electronic annotation /// 0005634 // nucleus // inferred from direct assay /// 0005730 // nucleolus // inferred from direct assay /// 0005794 // Golgi apparatus // inferred from direct assay /// 0043231 // intracellular membrane-bounded organelle // inferred from direct assay	0003676 // nucleic acid binding // inferred from electronic annotation /// 0003677 // DNA binding // inferred from electronic annotation /// 0003700 // sequence-specific DNA binding transcription factor activity // inferred from electronic annotation /// 0005515 // protein binding // inferred from electronic annotation /// 0005515 // protein binding // inferred from physical interaction /// 00082…	---
---	1559304_PM_at	9.14341	12.2739	10.4939	10.4893	BC031557	---		---	---	---	---
SHOX2	210135_PM_s_at	582.94	782.233	472.208	296.748	AF022654	short stature homeobox 2		0000122 // negative regulation of transcription from RNA polymerase II promoter // inferred from electronic annotation /// 0001501 // skeletal system development // traceable author statement /// 0001649 // osteoblast differentiation // inferred from electronic annotation /// 0002053 // positive regulation of mesenchymal cell proliferation // inferred from electronic annotation /// 0002062 // cho…	0005634 // nucleus // inferred from electronic annotation	0000976 // transcription regulatory region sequence-specific DNA binding // inferred from electronic annotation /// 0003677 // DNA binding // inferred from electronic annotation /// 0003700 // sequence-specific DNA binding transcription factor activity // inferred from electronic annotation /// 0043565 // sequence-specific DNA binding // inferred from electronic annotation	---
AKIP1 /// NUAK2	220987_PM_s_at	69.3183	93.0041	117.799	61.5352	NM_030952	A kinase (PRKA) interacting protein 1 /// NUAK family, SNF1-like kinase, 2		0006468 // protein phosphorylation // inferred from direct assay /// 0006915 // apoptotic process // inferred from electronic annotation /// 0009103 // lipopolysaccharide biosynthetic process // inferred from electronic annotation /// 0016310 // phosphorylation // inferred from electronic annotation /// 0030036 // actin cytoskeleton organization // inferred from direct assay /// 0034446 // substr…	0005634 // nucleus // inferred from electronic annotation /// 0016020 // membrane // inferred from electronic annotation /// 0016607 // nuclear speck // inferred from direct assay	0000166 // nucleotide binding // inferred from electronic annotation /// 0000287 // magnesium ion binding // inferred from direct assay /// 0004672 // protein kinase activity // inferred from electronic annotation /// 0004674 // protein serine/threonine kinase activity // inferred from direct assay /// 0004713 // protein tyrosine kinase activity // inferred from electronic annotation /// 0005515 …	---
HDGFRP2	223252_PM_at	21.2603	28.5155	36.3334	35.2798	BC000755	hepatoma-derived growth factor-related protein 2		0006351 // transcription, DNA-dependent // inferred from electronic annotation	0005634 // nucleus // inferred from electronic annotation	0003677 // DNA binding // inferred from electronic annotation	---
ZYX	215706_PM_x_at	24.263	32.5382	32.9569	34.0467	BC002323	zyxin		0007155 // cell adhesion // inferred from electronic annotation /// 0007165 // signal transduction // traceable author statement /// 0007267 // cell-cell signaling // traceable author statement /// 0019048 // virus-host interaction // inferred from electronic annotation	0001725 // stress fiber // inferred from direct assay /// 0005634 // nucleus // inferred from electronic annotation /// 0005737 // cytoplasm // inferred from direct assay /// 0005856 // cytoskeleton // inferred from electronic annotation /// 0005886 // plasma membrane // traceable author statement /// 0005887 // integral to plasma membrane // traceable author statement /// 0005913 // cell-cell ad…	0005515 // protein binding // inferred from physical interaction /// 0008270 // zinc ion binding // inferred from electronic annotation /// 0046872 // metal ion binding // inferred from electronic annotation	Integrin-mediated_cell_adhesion_KEGG // GenMAPP
ZNF707	232076_PM_at	15.6044	20.9069	16.2827	16.9631	AW294133	zinc finger protein 707		0006351 // transcription, DNA-dependent // inferred from electronic annotation /// 0006355 // regulation of transcription, DNA-dependent // inferred from electronic annotation	0005622 // intracellular // inferred from electronic annotation /// 0005634 // nucleus // inferred from electronic annotation	0003676 // nucleic acid binding // inferred from electronic annotation /// 0003677 // DNA binding // inferred from electronic annotation /// 0008270 // zinc ion binding // inferred from electronic annotation /// 0046872 // metal ion binding // inferred from electronic annotation	---
CAB39	224311_PM_s_at	51.7174	69.2748	39.8952	36.9767	AF151824	calcium binding protein 39		0007050 // cell cycle arrest // traceable author statement /// 0008286 // insulin receptor signaling pathway // traceable author statement /// 0045860 // positive regulation of protein kinase activity // inferred from direct assay /// 0046320 // regulation of fatty acid oxidation // traceable author statement /// 0051291 // protein heterooligomerization // inferred from electronic annotation	0005737 // cytoplasm // inferred from electronic annotation /// 0005829 // cytosol // traceable author statement /// 0043234 // protein complex // inferred from electronic annotation	0004674 // protein serine/threonine kinase activity // inferred from direct assay /// 0005488 // binding // inferred from electronic annotation /// 0005515 // protein binding // inferred from physical interaction /// 0019900 // kinase binding // inferred from physical interaction /// 0030295 // protein kinase activator activity // inferred from direct assay	---
LOC100130078	1562627_PM_at	18.1153	24.2647	19.404	21.4643	AK094659	uncharacterized LOC100130078		---	---	---	---
ZHX2	203556_PM_at	31.544	42.249	39.8277	48.3179	NM_014943	zinc fingers and homeoboxes 2		0000122 // negative regulation of transcription from RNA polymerase II promoter // inferred from direct assay /// 0006351 // transcription, DNA-dependent // inferred from electronic annotation /// 0006355 // regulation of transcription, DNA-dependent // inferred from electronic annotation /// 0006357 // regulation of transcription from RNA polymerase II promoter // inferred from electronic annota…	0005622 // intracellular // inferred from electronic annotation /// 0005634 // nucleus // inferred from direct assay /// 0005730 // nucleolus // inferred from direct assay /// 0005737 // cytoplasm // inferred from direct assay /// 0005886 // plasma membrane // inferred from direct assay	0003677 // DNA binding // inferred from electronic annotation /// 0003700 // sequence-specific DNA binding transcription factor activity // inferred from direct assay /// 0003714 // transcription corepressor activity // inferred from direct assay /// 0005515 // protein binding // inferred from physical interaction /// 0008270 // zinc ion binding // inferred from electronic annotation /// 0042803 …	---
---	1563612_PM_at	5.32852	7.13465	6.40922	7.43976	AK091913	---		---	---	---	---
GSAP	213142_PM_x_at	8.25053	11.0465	7.52459	9.90744	AV700415	gamma-secretase activating protein		0030162 // regulation of proteolysis // inferred from direct assay /// 0034205 // beta-amyloid formation // inferred from direct assay	0005794 // Golgi apparatus // inferred from electronic annotation /// 0005802 // trans-Golgi network // inferred from direct assay	0001540 // beta-amyloid binding // inferred from direct assay	---
MR1	210223_PM_s_at	14.5583	19.4846	15.3519	17.9841	AF010446	major histocompatibility complex, class I-related		0001916 // positive regulation of T cell mediated cytotoxicity // inferred from electronic annotation /// 0002367 // cytokine production involved in immune response // inferred from electronic annotation /// 0002474 // antigen processing and presentation of peptide antigen via MHC class I // inferred from electronic annotation /// 0006955 // immune response // inferred from electronic annotation …	0005576 // extracellular region // inferred from electronic annotation /// 0005783 // endoplasmic reticulum // inferred from direct assay /// 0005886 // plasma membrane // inferred from electronic annotation /// 0005886 // plasma membrane // --- /// 0016020 // membrane // inferred from electronic annotation /// 0016021 // integral to membrane // inferred from electronic annotation /// 0042612 // …	0003823 // antigen binding // --- /// 0005515 // protein binding // inferred from electronic annotation /// 0032393 // MHC class I receptor activity // traceable author statement /// 0042605 // peptide antigen binding // inferred from electronic annotation	---
EHD4	233660_PM_at	11.2129	14.9991	15.895	13.4084	BG540685	EH-domain containing 4		0006184 // GTP catabolic process // inferred from electronic annotation /// 0006907 // pinocytosis // inferred from electronic annotation /// 0030100 // regulation of endocytosis // inferred from electronic annotation /// 0032456 // endocytic recycling // inferred from genetic interaction /// 0050731 // positive regulation of peptidyl-tyrosine phosphorylation // inferred from electronic annotatio…	0005634 // nucleus // traceable author statement /// 0005768 // endosome // inferred from electronic annotation /// 0005783 // endoplasmic reticulum // inferred from direct assay /// 0005886 // plasma membrane // inferred from electronic annotation /// 0016020 // membrane // inferred from electronic annotation /// 0031901 // early endosome membrane // inferred from electronic annotation /// 00484…	0000166 // nucleotide binding // inferred from electronic annotation /// 0003676 // nucleic acid binding // traceable author statement /// 0003924 // GTPase activity // inferred from electronic annotation /// 0005509 // calcium ion binding // inferred from electronic annotation /// 0005515 // protein binding // inferred from physical interaction /// 0005524 // ATP binding // inferred from electro…	---
PDE7B	230109_PM_at	7.20728	9.63688	7.607	8.55478	AI638433	phosphodiesterase 7B		0006198 // cAMP catabolic process // inferred from electronic annotation /// 0007165 // signal transduction // inferred from electronic annotation /// 0007268 // synaptic transmission // traceable author statement /// 0008152 // metabolic process // inferred from electronic annotation	0005829 // cytosol // traceable author statement	0003824 // catalytic activity // inferred from electronic annotation /// 0004114 // 3',5'-cyclic-nucleotide phosphodiesterase activity // inferred from electronic annotation /// 0004115 // 3',5'-cyclic-AMP phosphodiesterase activity // inferred from electronic annotation /// 0008081 // phosphoric diester hydrolase activity // inferred from electronic annotation /// 0016787 // hydrolase activity /…	G_Protein_Signaling // GenMAPP
RBM11	232549_PM_at	20.027	26.7777	20.3347	28.5392	N94835	RNA binding motif protein 11		0006397 // mRNA processing // inferred from electronic annotation /// 0007275 // multicellular organismal development // inferred from electronic annotation /// 0008380 // RNA splicing // inferred from electronic annotation /// 0030154 // cell differentiation // inferred from electronic annotation	0005634 // nucleus // inferred from electronic annotation /// 0005654 // nucleoplasm // inferred from electronic annotation /// 0016607 // nuclear speck // inferred from electronic annotation	0000166 // nucleotide binding // inferred from electronic annotation /// 0003676 // nucleic acid binding // inferred from electronic annotation /// 0003723 // RNA binding // inferred from electronic annotation	---
CCL27	207955_PM_at	6.13448	8.20228	7.65519	7.13464	NM_006664	chemokine (C-C motif) ligand 27		0006935 // chemotaxis // traceable author statement /// 0006955 // immune response // inferred from electronic annotation /// 0007267 // cell-cell signaling // traceable author statement	0005576 // extracellular region // traceable author statement /// 0005615 // extracellular space // inferred from electronic annotation	0005125 // cytokine activity // inferred from electronic annotation /// 0008009 // chemokine activity // inferred from electronic annotation	---
SPPL2B	225248_PM_at	16.439	21.9781	23.0817	23.0807	BE644818	signal peptide peptidase like 2B		0006508 // proteolysis // inferred from electronic annotation /// 0006509 // membrane protein ectodomain proteolysis // inferred from direct assay /// 0031293 // membrane protein intracellular domain proteolysis // inferred from direct assay /// 0031293 // membrane protein intracellular domain proteolysis // inferred from mutant phenotype /// 0050776 // regulation of immune response // inferred f…	0000139 // Golgi membrane // inferred from electronic annotation /// 0005765 // lysosomal membrane // inferred from direct assay /// 0005794 // Golgi apparatus // inferred from electronic annotation /// 0005886 // plasma membrane // inferred from direct assay /// 0010008 // endosome membrane // inferred from direct assay /// 0016020 // membrane // inferred from electronic annotation /// 0016021 /…	0004190 // aspartic-type endopeptidase activity // inferred from electronic annotation /// 0005515 // protein binding // inferred from physical interaction /// 0008233 // peptidase activity // inferred from electronic annotation /// 0016787 // hydrolase activity // inferred from electronic annotation /// 0042500 // aspartic endopeptidase activity, intramembrane cleaving // inferred from mutant ph…	---
KLK11	205470_PM_s_at	7.74593	10.3559	8.6828	7.31237	NM_006853	kallikrein-related peptidase 11		0006508 // proteolysis // inferred from electronic annotation	0005576 // extracellular region // inferred from electronic annotation /// 0005794 // Golgi apparatus // inferred from electronic annotation	0003824 // catalytic activity // inferred from electronic annotation /// 0004252 // serine-type endopeptidase activity // inferred from electronic annotation /// 0008233 // peptidase activity // inferred from electronic annotation /// 0008236 // serine-type peptidase activity // traceable author statement /// 0016787 // hydrolase activity // inferred from electronic annotation	---
ZKSCAN1	214900_PM_at	7.2484	9.69003	9.75909	8.06053	AC004522	zinc finger with KRAB and SCAN domains 1		0006351 // transcription, DNA-dependent // inferred from electronic annotation /// 0006355 // regulation of transcription, DNA-dependent // non-traceable author statement /// 0016032 // viral reproduction // inferred from electronic annotation	0005622 // intracellular // inferred from electronic annotation /// 0005634 // nucleus // inferred from direct assay /// 0005634 // nucleus // non-traceable author statement /// 0005739 // mitochondrion // inferred from direct assay	0003676 // nucleic acid binding // inferred from electronic annotation /// 0003677 // DNA binding // inferred from electronic annotation /// 0003700 // sequence-specific DNA binding transcription factor activity // non-traceable author statement /// 0008270 // zinc ion binding // inferred from electronic annotation /// 0046872 // metal ion binding // inferred from electronic annotation	---
OBSL1	212776_PM_s_at	35.299	47.1836	33.2994	34.7191	AI978623	obscurin-like 1		0007010 // cytoskeleton organization // non-traceable author statement /// 0007030 // Golgi organization // inferred from mutant phenotype /// 0016310 // phosphorylation // inferred from electronic annotation /// 0034067 // protein localization to Golgi apparatus // inferred from mutant phenotype /// 0050775 // positive regulation of dendrite morphogenesis // inferred from mutant phenotype /// 00…	0005737 // cytoplasm // inferred from electronic annotation /// 0005794 // Golgi apparatus // inferred from direct assay /// 0014704 // intercalated disc // traceable author statement /// 0030018 // Z disc // traceable author statement /// 0031430 // M band // traceable author statement /// 0048471 // perinuclear region of cytoplasm // inferred from direct assay /// 0048471 // perinuclear region …	0005515 // protein binding // inferred from physical interaction /// 0008093 // cytoskeletal adaptor activity // non-traceable author statement /// 0016301 // kinase activity // inferred from electronic annotation	---
CDC42EP3	225685_PM_at	384.023	513.308	428.111	441.169	AI801777	CDC42 effector protein (Rho GTPase binding) 3		0007165 // signal transduction // traceable author statement /// 0008360 // regulation of cell shape // inferred from electronic annotation	0005737 // cytoplasm // inferred from electronic annotation /// 0005856 // cytoskeleton // inferred from electronic annotation /// 0012505 // endomembrane system // inferred from electronic annotation /// 0015629 // actin cytoskeleton // inferred from direct assay /// 0016020 // membrane // inferred from electronic annotation	0005515 // protein binding // inferred from electronic annotation /// 0005519 // cytoskeletal regulatory protein binding // traceable author statement	---
JHDM1D	221778_PM_at	60.9478	81.458	56.9204	52.5228	BE217882	jumonji C domain containing histone demethylase 1 homolog D (S. cerevisiae)		0006351 // transcription, DNA-dependent // inferred from electronic annotation /// 0006355 // regulation of transcription, DNA-dependent // inferred from electronic annotation /// 0007399 // nervous system development // inferred from electronic annotation /// 0016568 // chromatin modification // inferred from electronic annotation /// 0030901 // midbrain development // inferred from sequence or …	0005634 // nucleus // inferred by curator /// 0005634 // nucleus // inferred from direct assay /// 0005730 // nucleolus // inferred from direct assay	0005506 // iron ion binding // inferred from direct assay /// 0005506 // iron ion binding // traceable author statement /// 0005515 // protein binding // inferred from electronic annotation /// 0008270 // zinc ion binding // inferred from direct assay /// 0016491 // oxidoreductase activity // inferred from electronic annotation /// 0016702 // oxidoreductase activity, acting on single donors with …	---
---	230585_PM_at	30.6593	40.9685	65.9441	24.6568	AI632692	---		---	---	---	---
---	235757_PM_at	36.5412	48.8246	43.7487	34.7358	AA814006	---		---	---	---	---
OTTHUMG00000173097 /// RP11-1006G14.1	1556846_PM_at	32.6347	43.6001	38.836	34.8392	BF511588	NULL /// NULL		---	---	---	---
BBX	223135_PM_s_at	73.3584	97.9944	59.2043	70.4984	AL136769	bobby sox homolog (Drosophila)		0006351 // transcription, DNA-dependent // inferred from electronic annotation /// 0006355 // regulation of transcription, DNA-dependent // inferred from electronic annotation /// 0060348 // bone development // inferred from electronic annotation	0005634 // nucleus // inferred from electronic annotation	0003677 // DNA binding // inferred from electronic annotation	---
---	1555727_PM_at	6.8955	9.20472	7.98778	7.63568	AY177672	---		---	---	---	---
---	213403_PM_at	11.6144	15.4995	10.6458	13.3887	BF223370	---		---	---	---	---
HHIPL2	220283_PM_at	58.4772	78.0143	48.9226	42.5589	NM_024746	HHIP-like 2		0005975 // carbohydrate metabolic process // inferred from electronic annotation	0005576 // extracellular region // inferred from electronic annotation	0003824 // catalytic activity // inferred from electronic annotation /// 0016901 // oxidoreductase activity, acting on the CH-OH group of donors, quinone or similar compound as acceptor // inferred from electronic annotation /// 0048038 // quinone binding // inferred from electronic annotation	---
---	1565558_PM_at	67.852	90.5152	148.478	51.2511	N67305	---		---	---	---	---
MAP2K5	211370_PM_s_at	8.85133	11.8074	7.71094	12.9746	U71088	mitogen-activated protein kinase kinase 5		0000122 // negative regulation of transcription from RNA polymerase II promoter // inferred from sequence or structural similarity /// 0000165 // MAPK cascade // inferred from electronic annotation /// 0000187 // activation of MAPK activity // inferred from sequence or structural similarity /// 0006468 // protein phosphorylation // inferred from electronic annotation /// 0007165 // signal transdu…	0005634 // nucleus // inferred from electronic annotation /// 0005819 // spindle // inferred from electronic annotation /// 0005829 // cytosol // inferred from electronic annotation	0000166 // nucleotide binding // inferred from electronic annotation /// 0004672 // protein kinase activity // traceable author statement /// 0004674 // protein serine/threonine kinase activity // inferred from electronic annotation /// 0004707 // MAP kinase activity // inferred from electronic annotation /// 0004713 // protein tyrosine kinase activity // inferred from electronic annotation /// 0…	Integrin-mediated_cell_adhesion_KEGG // GenMAPP
---	230604_PM_at	13.6645	18.2279	15.0933	21.7245	BE670600	---		---	---	---	---
SAMD10	227773_PM_at	5.39959	7.20162	5.58544	5.95559	AA025877	sterile alpha motif domain containing 10		---	0005634 // nucleus // inferred from electronic annotation	0005515 // protein binding // inferred from electronic annotation /// 0043565 // sequence-specific DNA binding // inferred from electronic annotation	---
HELZ2	232518_PM_at	7.29066	9.72269	7.87796	8.18005	AL121829	helicase with zinc finger 2, transcriptional coactivator		0006351 // transcription, DNA-dependent // inferred from electronic annotation /// 0006355 // regulation of transcription, DNA-dependent // inferred from electronic annotation /// 0044255 // cellular lipid metabolic process // traceable author statement /// 0044281 // small molecule metabolic process // traceable author statement /// 0045944 // positive regulation of transcription from RNA polyme…	0005622 // intracellular // inferred from electronic annotation /// 0005634 // nucleus // inferred from electronic annotation /// 0005654 // nucleoplasm // traceable author statement	0000166 // nucleotide binding // inferred from electronic annotation /// 0003677 // DNA binding // inferred from electronic annotation /// 0003713 // transcription coactivator activity // non-traceable author statement /// 0003723 // RNA binding // inferred from electronic annotation /// 0004386 // helicase activity // inferred from electronic annotation /// 0004540 // ribonuclease activity // in…	---
ZFP82	1555793_PM_a_at	9.86831	13.1582	10.5114	11.8982	AL834267	ZFP82 zinc finger protein		0006351 // transcription, DNA-dependent // inferred from electronic annotation /// 0006355 // regulation of transcription, DNA-dependent // inferred from electronic annotation	0005622 // intracellular // inferred from electronic annotation /// 0005634 // nucleus // inferred from electronic annotation	0003676 // nucleic acid binding // inferred from electronic annotation /// 0003677 // DNA binding // inferred from electronic annotation /// 0008270 // zinc ion binding // inferred from electronic annotation /// 0046872 // metal ion binding // inferred from electronic annotation	---
PRKD3	211084_PM_x_at	69.626	92.8334	95.7834	76.1967	Z25429	protein kinase D3		0006468 // protein phosphorylation // traceable author statement /// 0007205 // protein kinase C-activating G-protein coupled receptor signaling pathway // traceable author statement /// 0009103 // lipopolysaccharide biosynthetic process // inferred from electronic annotation /// 0016310 // phosphorylation // inferred from electronic annotation /// 0035556 // intracellular signal transduction // …	0005634 // nucleus // inferred from direct assay /// 0005730 // nucleolus // inferred from direct assay /// 0005737 // cytoplasm // inferred from direct assay /// 0016020 // membrane // inferred from electronic annotation	0000166 // nucleotide binding // inferred from electronic annotation /// 0004672 // protein kinase activity // inferred from electronic annotation /// 0004674 // protein serine/threonine kinase activity // inferred from electronic annotation /// 0004697 // protein kinase C activity // inferred from electronic annotation /// 0004713 // protein tyrosine kinase activity // inferred from electronic a…	G_Protein_Signaling // GenMAPP
RPS10	214001_PM_x_at	39.3923	52.514	62.7012	50.8673	AW302047	ribosomal protein S10		0000184 // nuclear-transcribed mRNA catabolic process, nonsense-mediated decay // traceable author statement /// 0006412 // translation // inferred by curator /// 0006412 // translation // traceable author statement /// 0006413 // translational initiation // traceable author statement /// 0006414 // translational elongation // traceable author statement /// 0006415 // translational termination //…	0005730 // nucleolus // inferred from direct assay /// 0005829 // cytosol // traceable author statement /// 0005840 // ribosome // non-traceable author statement /// 0022627 // cytosolic small ribosomal subunit // inferred from direct assay	0005515 // protein binding // inferred from physical interaction	---
[truncated: 45,084 more rows]

## Sheet: Exp.2
Gene Symbol	Probe Set ID	rma-Signal				Representative Public ID	Gene Title	Gene Ontology Biological Process	Gene Ontology Cellular Component	Gene Ontology Molecular Function	Pathway
[truncated: 54,716 more rows]

## Sheet: 40 overlapped genes
Gene Symbol	Probe Set ID	rma-Signal
[truncated: 41 more rows]

[truncated: 1 more sheets: Notes]
